# Supplementary material for: ﻿New species of Nigrobaetis from Southeast Asia (Ephemeroptera, Baetidae)
Source: Zookeys. 2023 Jun 9;1166:175–234. doi: 10.3897/zookeys.1166.102941 (PMC10276330; doi:10.3897/zookeys.1166.102941)
Supplement: XML Treatment for Nigrobaetis plures [file zookeys.1166.102941-treatment1.xml]

<!DOCTYPE tp:taxon-treatment
  PUBLIC "-//TaxonX//DTD Taxonomic Treatment Publishing DTD v0 20100105//EN" "tax-treatment-NSO.dtd">
<tp:taxon-treatment xmlns:tp="http://www.plazi.org/taxpub"><tp:treatment-meta><kwd-group><label>Taxon classification</label><kwd>
                  <named-content content-type="kingdom">Animalia</named-content>
                </kwd><kwd>
                  <named-content content-type="order">Ephemeroptera</named-content>
                </kwd><kwd>
                  <named-content content-type="family">Baetidae</named-content>
                </kwd></kwd-group><mixed-citation publication-type="journal"><person-group><name><surname>Kaltenbach</surname><given-names>Thomas</given-names></name><name><surname>Gattolliat</surname><given-names>Jean-Luc</given-names></name></person-group><article-title>﻿New species of <italic><tp:taxon-name><tp:taxon-name-part taxon-name-part-type="genus" reg="Nigrobaetis">Nigrobaetis</tp:taxon-name-part></tp:taxon-name></italic> from Southeast Asia (<tp:taxon-name><tp:taxon-name-part taxon-name-part-type="order">Ephemeroptera</tp:taxon-name-part></tp:taxon-name>, <tp:taxon-name><tp:taxon-name-part taxon-name-part-type="family">Baetidae</tp:taxon-name-part></tp:taxon-name>)</article-title><source>Zookeys</source><day>09</day><month>06</month><year>2023</year><volume>1166</volume><fpage>175</fpage><lpage>234</lpage><pub-id pub-id-type="doi">10.3897/zookeys.1166.102941</pub-id></mixed-citation></tp:treatment-meta><tp:nomenclature><label>﻿</label><tp:taxon-name>
                <object-id xmlns:xlink="http://www.w3.org/1999/xlink" content-type="arpha" xlink:type="simple">AF734AF3-2E09-5244-98EE-2D31B54DEE04</object-id>
                <tp:taxon-name-part taxon-name-part-type="genus" reg="Nigrobaetis">Nigrobaetis</tp:taxon-name-part>
                <tp:taxon-name-part taxon-name-part-type="species" reg="plures">plures</tp:taxon-name-part>
                <object-id xmlns:xlink="http://www.w3.org/1999/xlink" content-type="zoobank" xlink:type="simple">https://zoobank.org/88034E97-CBC0-4831-863C-F56104AC0004</object-id>
              </tp:taxon-name><tp:taxon-status xmlns:xlink="http://www.w3.org/1999/xlink" xlink:type="simple">sp. nov.</tp:taxon-status><xref ref-type="fig" rid="F1">Figs 1</xref><xref ref-type="fig" rid="F2">, 2</xref><xref ref-type="fig" rid="F3">, 3</xref><xref ref-type="fig" rid="F4">, 4</xref><xref ref-type="fig" rid="F5">, 5</xref><xref ref-type="fig" rid="F6">, 6</xref><xref ref-type="fig" rid="F7">, 7</xref><xref ref-type="fig" rid="F8">, 8</xref></tp:nomenclature><tp:treatment-sec sec-type="Differential diagnosis" id="SECID0EBKAG"><title>Differential diagnosis.</title><p><bold>Larva.</bold> Following combination of characters: A) dorsal surface of labrum with submedian seta and two long, simple setae in submarginal position (Fig. <xref ref-type="fig" rid="F2">2b</xref>); B) right mandible: incisor with four denticles, kinetodontium with four denticles (Fig. <xref ref-type="fig" rid="F2">2c</xref>); C) left mandible: incisor with four or five denticles, kinetodontium with three denticles; margin between prostheca and mola with row of minute denticles (Fig. <xref ref-type="fig" rid="F2">2d</xref>); D) fore femur length ca. 3× maximum width, dorsal margin with 7–11 curved, spine-like setae (Fig. <xref ref-type="fig" rid="F5">5a</xref>); E) claw with 11 or 12 denticles (Fig. <xref ref-type="fig" rid="F5">5b</xref>); F) hind protoptera minute (Fig. <xref ref-type="fig" rid="F5">5d</xref>); G) tergalii on abdominal segments I–VII; H) paraproct with ca. six stout, large marginal spines (Fig. <xref ref-type="fig" rid="F6">6b</xref>); I) posterior margins of abdominal terga: I–III smooth, without spines; IV–V with rudimentary spines or smooth; VI–IX with triangular, sharply pointed spines (Fig. <xref ref-type="fig" rid="F6">6a</xref>).</p></tp:treatment-sec><tp:treatment-sec sec-type="description" id="SECID0E2LAG"><title>Description.</title><p><bold>Larva</bold> (Figs <xref ref-type="fig" rid="F1">1</xref>–<xref ref-type="fig" rid="F7">7</xref>). Body length 3.3–4.9 mm. Cerci: ca.½ of body length. Paracercus: ca. ⅔ of cerci length. Antennae broken.</p><p><bold><italic>Colouration</italic></bold> (Fig. <xref ref-type="fig" rid="F1">1a–c</xref>). Head, thorax, and abdomen dorsally brown; abdominal terga VI and VII darker, abdominal terga VIII–X pale brown, except apex of tergum X brown. Head ventrally brown, thorax and abdomen ventrally pale brown, abdominal sterna VII and VIII darker. Legs pale brown, femur basomedially and distomedially with uncoloured areas. Caudalii brown.</p><fig id="F1" position="float" orientation="portrait"><object-id xmlns:xlink="http://www.w3.org/1999/xlink" content-type="doi" xlink:type="simple">10.3897/zookeys.1166.102941.figure1</object-id><object-id xmlns:xlink="http://www.w3.org/1999/xlink" content-type="arpha" xlink:type="simple">C5D76F0D-526E-542B-A062-486D516C39C2</object-id><label>Figure 1.</label><caption><p><italic><tp:taxon-name><tp:taxon-name-part taxon-name-part-type="genus" reg="Nigrobaetis">Nigrobaetis</tp:taxon-name-part><tp:taxon-name-part taxon-name-part-type="species" reg="plures">plures</tp:taxon-name-part></tp:taxon-name></italic> sp. nov., larva habitus <bold>a</bold> dorsal view (Leyte) <bold>b</bold> ventral view (Leyte) <bold>c</bold> dorsal view (Mindanao). Scale bars: 1 mm.</p></caption><graphic xmlns:xlink="http://www.w3.org/1999/xlink" xlink:href="zookeys-1166-175_article-102941__-g001.jpg" position="float" orientation="portrait" xlink:type="simple" id="oo_862007.jpg"><uri content-type="original_file" xlink:type="simple">https://binary.pensoft.net/fig/862007</uri></graphic></fig><p><bold><italic>Labrum</italic></bold> (Fig. <xref ref-type="fig" rid="F2">2a, b</xref>). Slightly conical, length 0.76× maximum width. Distal margin with medial emargination and a small process. Dorsally with medium, fine, simple setae scattered over surface; submedian seta and two long, simple, submarginal setae. Ventrally with marginal row of setae composed of anterolateral long, feathered setae and medial long, bifid, pectinate setae.</p><fig id="F2" position="float" orientation="portrait"><object-id xmlns:xlink="http://www.w3.org/1999/xlink" content-type="doi" xlink:type="simple">10.3897/zookeys.1166.102941.figure2</object-id><object-id xmlns:xlink="http://www.w3.org/1999/xlink" content-type="arpha" xlink:type="simple">C5CCCEBD-2D36-579A-9729-5DF55FFFD71B</object-id><label>Figure 2.</label><caption><p><italic><tp:taxon-name><tp:taxon-name-part taxon-name-part-type="genus" reg="Nigrobaetis">Nigrobaetis</tp:taxon-name-part><tp:taxon-name-part taxon-name-part-type="species" reg="plures">plures</tp:taxon-name-part></tp:taxon-name></italic> sp. nov., larva morphology <bold>a</bold> labrum, ventral focus <bold>b</bold> labrum, dorsal focus (arrows: submedian and submarginal setae) <bold>c</bold> right mandible <bold>d</bold> left mandible. Scale bars: 20 µm.</p></caption><graphic xmlns:xlink="http://www.w3.org/1999/xlink" xlink:href="zookeys-1166-175_article-102941__-g002.jpg" position="float" orientation="portrait" xlink:type="simple" id="oo_862008.jpg"><uri content-type="original_file" xlink:type="simple">https://binary.pensoft.net/fig/862008</uri></graphic></fig><p><bold><italic>Right mandible</italic></bold> (Fig. <xref ref-type="fig" rid="F2">2c</xref>). Incisor and kinetodontium fused. Incisor with four denticles; kinetodontium with four denticles, inner margin of innermost denticle with row of thin setae. Prostheca stick-like, apicolaterally denticulate. Margin between prostheca and mola straight, with row of setae-like processes. Tuft of setae at apex of mola present.</p><p><bold><italic>Left mandible</italic></bold> (Fig. <xref ref-type="fig" rid="F2">2d</xref>). Incisor and kinetodontium fused. Incisor with four or five denticles; kinetodontium with three denticles. Prostheca robust, apically with small denticles and comb-shaped structure. Margin between prostheca and mola straight, with row of minute denticles. Tuft of setae at apex of mola absent.</p><p><bold><italic>Hypopharynx and superlinguae</italic></bold> (Fig. <xref ref-type="fig" rid="F3">3a</xref>). Lingua approx. as long as superlinguae. Lingua longer than broad; medial tuft of stout setae poorly developed, broad; distal half laterally not expanded. Superlinguae distally straight; lateral margins rounded; fine, long, simple setae along distal margin.</p><fig id="F3" position="float" orientation="portrait"><object-id xmlns:xlink="http://www.w3.org/1999/xlink" content-type="doi" xlink:type="simple">10.3897/zookeys.1166.102941.figure3</object-id><object-id xmlns:xlink="http://www.w3.org/1999/xlink" content-type="arpha" xlink:type="simple">E3D08943-E832-5FFC-8DEE-EC1AA7865423</object-id><label>Figure 3.</label><caption><p><italic><tp:taxon-name><tp:taxon-name-part taxon-name-part-type="genus" reg="Nigrobaetis">Nigrobaetis</tp:taxon-name-part><tp:taxon-name-part taxon-name-part-type="species" reg="plures">plures</tp:taxon-name-part></tp:taxon-name></italic> sp. nov., larva morphology <bold>a</bold> hypopharynx and superlinguae <bold>b, c</bold> maxilla <bold>d</bold> maxilla, ventrolateral section. Scale bars: 20 µm.</p></caption><graphic xmlns:xlink="http://www.w3.org/1999/xlink" xlink:href="zookeys-1166-175_article-102941__-g003.jpg" position="float" orientation="portrait" xlink:type="simple" id="oo_862009.jpg"><uri content-type="original_file" xlink:type="simple">https://binary.pensoft.net/fig/862009</uri></graphic></fig><p><bold><italic>Maxilla</italic></bold> (Fig. <xref ref-type="fig" rid="F3">3b–d</xref>). Galea-lacinia ventrally with two simple, apical setae under canines. Medially with one spine-like seta and ca. four long, simple setae. Maxillary palp 1.3× as long as length of galea-lacinia; 2-segmented; palp segment II approx. as long as segment I; setae on maxillary palp fine, simple, scattered over surface of segments I and II; apex of last segment pointed.</p><p><bold><italic>Labium</italic></bold> (Fig. <xref ref-type="fig" rid="F4">4a–c</xref>). Glossa basally broad, narrowing toward apex; nearly as long as paraglossa; inner margin with ca. ten spine-like setae; apex with two long and one medium, robust setae; outer margin with ca. six spine-like setae; ventral surface with fine, simple, scattered setae. Paraglossa curved inward; apex rounded; with three rows of long, robust, distally pectinate setae in apical area and two medium, simple setae in inner anterolateral area; dorsally with row of three long, spine-like, simple setae near inner margin. Labial palp with segment I 1.2× length of segments II and III combined. Segment I ventrally with short, fine, simple setae. Segment II without protuberance; ventral surface with short, fine, simple setae; dorsally with row of four long, spine-like setae. Segment III sub-quadrangular; inner apical margin slightly concave, with some setae-like processes; apex with rounded protrusion; length subequal to width; ventrally with short, spine-like, simple setae and short, fine, simple setae.</p><fig id="F4" position="float" orientation="portrait"><object-id xmlns:xlink="http://www.w3.org/1999/xlink" content-type="doi" xlink:type="simple">10.3897/zookeys.1166.102941.figure4</object-id><object-id xmlns:xlink="http://www.w3.org/1999/xlink" content-type="arpha" xlink:type="simple">FE8F0522-EDBD-529B-8160-5369D54C7894</object-id><label>Figure 4.</label><caption><p><italic><tp:taxon-name><tp:taxon-name-part taxon-name-part-type="genus" reg="Nigrobaetis">Nigrobaetis</tp:taxon-name-part><tp:taxon-name-part taxon-name-part-type="species" reg="plures">plures</tp:taxon-name-part></tp:taxon-name></italic> sp. nov., larva morphology <bold>a</bold> labium <bold>b</bold> glossae and paraglossae, ventral focus <bold>c</bold> labial palp, ventral focus (arrow: setae-like processes) <bold>d</bold> labial palp, dorsal focus. Scale bars: 20 µm.</p></caption><graphic xmlns:xlink="http://www.w3.org/1999/xlink" xlink:href="zookeys-1166-175_article-102941__-g004.jpg" position="float" orientation="portrait" xlink:type="simple" id="oo_862010.jpg"><uri content-type="original_file" xlink:type="simple">https://binary.pensoft.net/fig/862010</uri></graphic></fig><p><bold><italic>Hind protoptera</italic></bold> (Fig. <xref ref-type="fig" rid="F5">5e</xref>) minute.</p><p><bold><italic>Foreleg</italic></bold> (Fig. <xref ref-type="fig" rid="F5">5a–c</xref>). Ratio of foreleg segments 1.5:1.0:0.8:0.3. <bold><italic>Femur</italic>.</bold> Length ca. 3× maximum width. Dorsal margin with 7–11 curved, spine-like setae; length of setae 0.21× maximum width of femur. Apex rounded, with pair of spine-like setae. Stout, lanceolate setae scattered along ventral margin; femoral patch absent. <bold><italic>Tibia</italic>.</bold> Dorsal margin with 0–3 short, spine-like setae, and with row of fine, simple setae; on apex one stout, apically rounded seta. Ventral margin with row of short, curved, spine-like setae, on apex some longer, spine-like, pectinate setae. Anterior surface with row of stout, lanceolate setae near ventral margin. Patellatibial suture present on basal half. <bold><italic>Tarsus</italic>.</bold> Dorsal margin with row of fine, simple setae. Ventral margin with row of curved, spine-like setae. <bold><italic>Claw</italic></bold> with one row of 11 or 12 denticles; distally pointed; subapical setae absent.</p><fig id="F5" position="float" orientation="portrait"><object-id xmlns:xlink="http://www.w3.org/1999/xlink" content-type="doi" xlink:type="simple">10.3897/zookeys.1166.102941.figure5</object-id><object-id xmlns:xlink="http://www.w3.org/1999/xlink" content-type="arpha" xlink:type="simple">73EF646A-9A35-5371-8ACA-2FCF7454D8D9</object-id><label>Figure 5.</label><caption><p><italic><tp:taxon-name><tp:taxon-name-part taxon-name-part-type="genus" reg="Nigrobaetis">Nigrobaetis</tp:taxon-name-part><tp:taxon-name-part taxon-name-part-type="species" reg="plures">plures</tp:taxon-name-part></tp:taxon-name></italic> sp. nov., larva morphology <bold>a</bold> foreleg <bold>b</bold> fore claw <bold>c</bold> seta on dorsal apex of tibia <bold>d</bold> tergalius IV <bold>e</bold> right part of metanotum with hind protopteron. Scale bars: 50 µm.</p></caption><graphic xmlns:xlink="http://www.w3.org/1999/xlink" xlink:href="zookeys-1166-175_article-102941__-g005.jpg" position="float" orientation="portrait" xlink:type="simple" id="oo_862011.jpg"><uri content-type="original_file" xlink:type="simple">https://binary.pensoft.net/fig/862011</uri></graphic></fig><p><bold><italic>Middle and hind legs</italic>.</bold> As foreleg, but tibiae at dorsal margin with 4–6 spine-like setae.</p><p><bold><italic>Abdominal terga</italic></bold> (Fig. <xref ref-type="fig" rid="F6">6a</xref>). Surface with irregular rows of U-shaped scale bases. Posterior margin of terga: I–III smooth, without spines; IV and V with rudimentary spines or smooth; VI–IX with triangular, sharply pointed spines.</p><fig id="F6" position="float" orientation="portrait"><object-id xmlns:xlink="http://www.w3.org/1999/xlink" content-type="doi" xlink:type="simple">10.3897/zookeys.1166.102941.figure6</object-id><object-id xmlns:xlink="http://www.w3.org/1999/xlink" content-type="arpha" xlink:type="simple">D48FC565-DD16-55B3-B24F-CD0D30F2472D</object-id><label>Figure 6.</label><caption><p><italic><tp:taxon-name><tp:taxon-name-part taxon-name-part-type="genus" reg="Nigrobaetis">Nigrobaetis</tp:taxon-name-part><tp:taxon-name-part taxon-name-part-type="species" reg="plures">plures</tp:taxon-name-part></tp:taxon-name></italic> sp. nov., larva morphology <bold>a</bold> posterior margins of abdominal tergites IV–VII <bold>b</bold> paraproct <bold>c</bold> subimaginal gonostylus developing under cuticle of male last instar larva. Scale bars: 20 µm.</p></caption><graphic xmlns:xlink="http://www.w3.org/1999/xlink" xlink:href="zookeys-1166-175_article-102941__-g006.jpg" position="float" orientation="portrait" xlink:type="simple" id="oo_862012.jpg"><uri content-type="original_file" xlink:type="simple">https://binary.pensoft.net/fig/862012</uri></graphic></fig><p><bold><italic>Abdominal sterna</italic>.</bold> Posterior margins smooth, without spines.</p><p><bold><italic>Tergalii</italic></bold> (Fig. <xref ref-type="fig" rid="F5">5d</xref>). Present on segments I–VII. Margin with small denticles intercalating fine simple setae. Tracheae extending from main trunk to inner and outer margins. Tergalius I ca. ½ length of segment II; Tergalius IV as long as length of segments V and ½ VI combined; Tergalius VII as long as length of segments VIII and ½ IX combined.</p><p><bold><italic>Paraproct</italic></bold> (Fig. <xref ref-type="fig" rid="F6">6b</xref>). With 6–9 stout, marginal spines. Surface scattered with U-shaped scale bases. Cercotractor with numerous small, marginal spines.</p><p><bold><italic>Subimaginal gonostyli</italic></bold> (Fig. <xref ref-type="fig" rid="F6">6c</xref>) developing under cuticle of male last instar larvae folded in <italic><tp:taxon-name><tp:taxon-name-part taxon-name-part-type="genus" reg="Nigrobaetis">Nigrobaetis</tp:taxon-name-part></tp:taxon-name></italic>-type (<xref ref-type="bibr" rid="B17">Kluge 2004</xref>: fig. 29G).</p><p><bold>Adult stages.</bold> Unknown.</p><p><bold>Eggs (Fig. <xref ref-type="fig" rid="F7">7a, b</xref>).</bold> Ovoid; surface cone-like with numerous papillae-like structural elements (polygonal to rounded structure, centrally with a smaller, rounded, slightly elevated area surrounded by a round trench).</p><fig id="F7" position="float" orientation="portrait"><object-id xmlns:xlink="http://www.w3.org/1999/xlink" content-type="doi" xlink:type="simple">10.3897/zookeys.1166.102941.figure7</object-id><object-id xmlns:xlink="http://www.w3.org/1999/xlink" content-type="arpha" xlink:type="simple">8C64F2D3-0814-54AF-875A-47CD391969DE</object-id><label>Figure 7.</label><caption><p><italic><tp:taxon-name><tp:taxon-name-part taxon-name-part-type="genus" reg="Nigrobaetis">Nigrobaetis</tp:taxon-name-part><tp:taxon-name-part taxon-name-part-type="species" reg="plures">plures</tp:taxon-name-part></tp:taxon-name></italic> sp. nov., eggs. Scale bars: 20 µm.</p></caption><graphic xmlns:xlink="http://www.w3.org/1999/xlink" xlink:href="zookeys-1166-175_article-102941__-g007.jpg" position="float" orientation="portrait" xlink:type="simple" id="oo_862013.jpg"><uri content-type="original_file" xlink:type="simple">https://binary.pensoft.net/fig/862013</uri></graphic></fig></tp:treatment-sec><tp:treatment-sec sec-type="etymology" id="SECID0ESCBG"><title>Etymology.</title><p><italic>Plures</italic> in Latin meaning several, referring to the distribution of the species across several islands.</p></tp:treatment-sec><tp:treatment-sec sec-type="distribution" id="SECID0E6CBG"><title>Distribution</title><p><bold>(Fig. <xref ref-type="fig" rid="F8">8</xref>).</bold> Philippines: Leyte, Mindanao, Camiguin.</p><fig id="F8" position="float" orientation="portrait"><object-id xmlns:xlink="http://www.w3.org/1999/xlink" content-type="doi" xlink:type="simple">10.3897/zookeys.1166.102941.figure8</object-id><object-id xmlns:xlink="http://www.w3.org/1999/xlink" content-type="arpha" xlink:type="simple">3E2FF199-22FD-5FA6-A726-1AC01FE11FEB</object-id><label>Figure 8.</label><caption><p>Distribution of <italic><tp:taxon-name><tp:taxon-name-part taxon-name-part-type="genus" reg="Nigrobaetis">Nigrobaetis</tp:taxon-name-part></tp:taxon-name></italic> species in the Philippines.</p></caption><graphic xmlns:xlink="http://www.w3.org/1999/xlink" xlink:href="zookeys-1166-175_article-102941__-g008.jpg" position="float" orientation="portrait" xlink:type="simple" id="oo_862014.jpg"><uri content-type="original_file" xlink:type="simple">https://binary.pensoft.net/fig/862014</uri></graphic></fig></tp:treatment-sec><tp:treatment-sec sec-type="Biological aspects" id="SECID0EAEBG"><title>Biological aspects.</title><p>The specimens were collected on altitudes of 30–660 m, mostly on bottom gravel in run or riffle, partly together with <italic><tp:taxon-name><tp:taxon-name-part taxon-name-part-type="genus" reg="Labiobaetis">Labiobaetis</tp:taxon-name-part><tp:taxon-name-part taxon-name-part-type="species" reg="camiguinensis">camiguinensis</tp:taxon-name-part></tp:taxon-name></italic> Kaltenbach, Garces &amp; Gattolliat, 2020 (Camiguin) or <italic><tp:taxon-name><tp:taxon-name-part taxon-name-part-type="genus" reg="Labiobaetis">L.</tp:taxon-name-part><tp:taxon-name-part taxon-name-part-type="species" reg="delocadoi">delocadoi</tp:taxon-name-part></tp:taxon-name></italic> Kaltenbach, Garces &amp; Gattolliat, 2020 (Leyte).</p></tp:treatment-sec><tp:treatment-sec sec-type="type material" id="SECID0E3EBG"><title>Type-material.</title><p><bold><italic>Holotype</italic>.</bold> Philippines • larva; Leyte, Southern Leyte, Brgy. Malico, San Francisco, Taglibas River; <named-content xmlns:xlink="http://www.w3.org/1999/xlink" content-type="dwc:verbatimCoordinates" xlink:type="simple"><named-content content-type="geo-json" specific-use="{&#34;type&#34;:&#34;Point&#34;,&#34;coordinates&#34;:[125.209722,10.018611]}" id="NCID0EKFBG" xlink:type="simple">10°01'07"N, 125°12'35"E</named-content></named-content>; 50 m; 19.-20. X. 2019; leg. Garces and Pelingen; on slide; GBIFCH00592356; <named-content xmlns:xlink="http://www.w3.org/1999/xlink" content-type="dwc:institutional_code" xlink:title="Museum of Natural History of the Philippine National Museum, Manila" xlink:href="http://grbio.org/institution/philippine-national-museum" xlink:type="simple">PNM</named-content>. <bold><italic>Paratypes</italic>.</bold> Philippines • 4 larvae; same data as holotype; 3 on slides; GBIFCH00975650; <abbrev xmlns:xlink="http://www.w3.org/1999/xlink" content-type="institution" xlink:title="Ateneo de Manila University, Quezon City, Philippines" id="ABBRID0EBGBG" xlink:type="simple">AdMU</abbrev>; GBIFCH00515525, GBIFCH00975682; <abbrev xmlns:xlink="http://www.w3.org/1999/xlink" content-type="institution" xlink:title="Muséum cantonal des Sciences Naturelles, Département de Zoologie, Lausanne" id="ABBRID0EGGBG" xlink:type="simple">MZL</abbrev>; 1 in alcohol; GBIFCH00975649; <abbrev xmlns:xlink="http://www.w3.org/1999/xlink" content-type="institution" xlink:title="Ateneo de Manila University, Quezon City, Philippines" id="ABBRID0ELGBG" xlink:type="simple">AdMU</abbrev> • 1 larva; Mindanao, Surigao del Sur, Tandag, middle Tandag River; <named-content xmlns:xlink="http://www.w3.org/1999/xlink" content-type="dwc:verbatimCoordinates" xlink:type="simple"><named-content content-type="geo-json" specific-use="{&#34;type&#34;:&#34;Point&#34;,&#34;coordinates&#34;:[126.099167,9.059167]}" id="NCID0ETGBG" xlink:type="simple">09°03'33"N, 126°05'57"E</named-content></named-content>; 30 m; 04.XII.2018; leg. Pangantihon; on slide; GBIFCH00592268; <abbrev xmlns:xlink="http://www.w3.org/1999/xlink" content-type="institution" xlink:title="Muséum cantonal des Sciences Naturelles, Département de Zoologie, Lausanne" id="ABBRID0EYGBG" xlink:type="simple">MZL</abbrev> • 1 larva; Mindanao, Agusan N, Cabadbaran, Del Pilar, Payas River; <named-content xmlns:xlink="http://www.w3.org/1999/xlink" content-type="dwc:verbatimCoordinates" xlink:type="simple"><named-content content-type="geo-json" specific-use="{&#34;type&#34;:&#34;Point&#34;,&#34;coordinates&#34;:[125.609444,9.192778]}" id="NCID0EAHBG" xlink:type="simple">09°11'34"N, 125°36'34"E</named-content></named-content>; 660 m; 23. VI. 2018; leg. Pangantihon; on slide; GBIFCH00975656; <abbrev xmlns:xlink="http://www.w3.org/1999/xlink" content-type="institution" xlink:title="Ateneo de Manila University, Quezon City, Philippines" id="ABBRID0EFHBG" xlink:type="simple">AdMU</abbrev> • 2 larvae; Mindanao, Agusan N, Cabadbaran River; <named-content xmlns:xlink="http://www.w3.org/1999/xlink" content-type="dwc:verbatimCoordinates" xlink:type="simple"><named-content content-type="geo-json" specific-use="{&#34;type&#34;:&#34;Point&#34;,&#34;coordinates&#34;:[125.681944,9.170833]}" id="NCID0ENHBG" xlink:type="simple">09°10'15"N, 125°40'55"E</named-content></named-content>; 240 m; 03. VI. 2018; leg. H. Freitag and Pangantihon; GBIFCH00975657, GBIFCH00975678; <abbrev xmlns:xlink="http://www.w3.org/1999/xlink" content-type="institution" xlink:title="Muséum cantonal des Sciences Naturelles, Département de Zoologie, Lausanne" id="ABBRID0E2HBG" xlink:type="simple">MZL</abbrev> • 6 larvae; Camiguin, Sagay, Bonbon, lower Binangawan River; 30 m, <named-content xmlns:xlink="http://www.w3.org/1999/xlink" content-type="dwc:verbatimCoordinates" xlink:type="simple"><named-content content-type="geo-json" specific-use="{&#34;type&#34;:&#34;Point&#34;,&#34;coordinates&#34;:[124.729167,9.110833]}" id="NCID0EDIBG" xlink:type="simple">09°06'39"N, 124°43'45"E</named-content></named-content>; 30 m; 09.XII.2018; leg. H. Freitag; 4 on slides; GBIFCH00654914, GBIFCH00975652; <abbrev xmlns:xlink="http://www.w3.org/1999/xlink" content-type="institution" xlink:title="Muséum cantonal des Sciences Naturelles, Département de Zoologie, Lausanne" id="ABBRID0EIIBG" xlink:type="simple">MZL</abbrev>; GBIFCH00592248, GBIFCH00592249; <abbrev xmlns:xlink="http://www.w3.org/1999/xlink" content-type="institution" xlink:title="Ateneo de Manila University, Quezon City, Philippines" id="ABBRID0ENIBG" xlink:type="simple">AdMU</abbrev>; 2 in alcohol; GBIFCH00975651, GBIFCH00975653; <abbrev xmlns:xlink="http://www.w3.org/1999/xlink" content-type="institution" xlink:title="Ateneo de Manila University, Quezon City, Philippines" id="ABBRID0ESIBG" xlink:type="simple">AdMU</abbrev>.</p></tp:treatment-sec><ref-list><ref id="B17"><mixed-citation xmlns:xlink="http://www.w3.org/1999/xlink" xlink:type="simple"><person-group><name name-style="western"><surname>Kluge</surname><given-names>NJ</given-names></name></person-group> (<year>2004</year>) The phylogenetic system of <tp:taxon-name><tp:taxon-name-part taxon-name-part-type="order">Ephemeroptera</tp:taxon-name-part></tp:taxon-name>. Academic Publishers, Dordrecht, 1–442. <ext-link xlink:href="10.1007/978-94-007-0872-3" ext-link-type="doi" xlink:type="simple">https://doi.org/10.1007/978-94-007-0872-3</ext-link></mixed-citation></ref></ref-list></tp:taxon-treatment>
