# Supplementary material for: ﻿New species of Nigrobaetis from Southeast Asia (Ephemeroptera, Baetidae)
Source: Zookeys. 2023 Jun 9;1166:175–234. doi: 10.3897/zookeys.1166.102941 (PMC10276330; doi:10.3897/zookeys.1166.102941)
Supplement: XML Treatment for Nigrobaetis palawus [file zookeys.1166.102941-treatment2.xml]

<!DOCTYPE tp:taxon-treatment
  PUBLIC "-//TaxonX//DTD Taxonomic Treatment Publishing DTD v0 20100105//EN" "tax-treatment-NSO.dtd">
<tp:taxon-treatment xmlns:tp="http://www.plazi.org/taxpub"><tp:treatment-meta><kwd-group><label>Taxon classification</label><kwd>
                  <named-content content-type="kingdom">Animalia</named-content>
                </kwd><kwd>
                  <named-content content-type="order">Ephemeroptera</named-content>
                </kwd><kwd>
                  <named-content content-type="family">Baetidae</named-content>
                </kwd></kwd-group><mixed-citation publication-type="journal"><person-group><name><surname>Kaltenbach</surname><given-names>Thomas</given-names></name><name><surname>Gattolliat</surname><given-names>Jean-Luc</given-names></name></person-group><article-title>﻿New species of <italic><tp:taxon-name><tp:taxon-name-part taxon-name-part-type="genus" reg="Nigrobaetis">Nigrobaetis</tp:taxon-name-part></tp:taxon-name></italic> from Southeast Asia (<tp:taxon-name><tp:taxon-name-part taxon-name-part-type="order">Ephemeroptera</tp:taxon-name-part></tp:taxon-name>, <tp:taxon-name><tp:taxon-name-part taxon-name-part-type="family">Baetidae</tp:taxon-name-part></tp:taxon-name>)</article-title><source>Zookeys</source><day>09</day><month>06</month><year>2023</year><volume>1166</volume><fpage>175</fpage><lpage>234</lpage><pub-id pub-id-type="doi">10.3897/zookeys.1166.102941</pub-id></mixed-citation></tp:treatment-meta><tp:nomenclature><label>﻿</label><tp:taxon-name>
                <object-id xmlns:xlink="http://www.w3.org/1999/xlink" content-type="arpha" xlink:type="simple">E6FF716D-073B-5FDB-8961-6E4EEC6C97BA</object-id>
                <tp:taxon-name-part taxon-name-part-type="genus" reg="Nigrobaetis">Nigrobaetis</tp:taxon-name-part>
                <tp:taxon-name-part taxon-name-part-type="species" reg="palawus">palawus</tp:taxon-name-part>
                <object-id xmlns:xlink="http://www.w3.org/1999/xlink" content-type="zoobank" xlink:type="simple">https://zoobank.org/26E833A0-1208-4F53-9FF2-EAE3A9F15E29</object-id>
              </tp:taxon-name><tp:taxon-status xmlns:xlink="http://www.w3.org/1999/xlink" xlink:type="simple">sp. nov.</tp:taxon-status><xref ref-type="fig" rid="F8">Figs 8</xref><xref ref-type="fig" rid="F9">, 9</xref><xref ref-type="fig" rid="F10">, 10</xref><xref ref-type="fig" rid="F11">, 11</xref><xref ref-type="fig" rid="F12">, 12</xref><xref ref-type="fig" rid="F13">, 13</xref><xref ref-type="fig" rid="F14">, 14</xref></tp:nomenclature><tp:treatment-sec sec-type="Differential diagnosis" id="SECID0E3KBG"><title>Differential diagnosis.</title><p><bold>Larva.</bold> Following combination of characters: A) dorsal surface of labrum with submedian seta and two long, simple setae in submarginal position (Fig. <xref ref-type="fig" rid="F10">10b</xref>); B) right mandible: incisor with four denticles, kinetodontium with four denticles (Fig. <xref ref-type="fig" rid="F10">10c</xref>); C) left mandible: incisor with four or five denticles, kinetodontium with three denticles; margin between prostheca and mola smooth, without denticles (Fig. <xref ref-type="fig" rid="F10">10d</xref>); D) fore femur length ca. 3× maximum width, dorsal margin with 8–14 curved, spine-like setae (Fig. <xref ref-type="fig" rid="F13">13a</xref>); E) claw with 11 or 12 denticles (Fig. <xref ref-type="fig" rid="F13">13b</xref>); F) hind protoptera absent; G) tergalii on abdominal segments I–VII; H) paraproct with ca. 12 marginal spines (Fig. <xref ref-type="fig" rid="F14">14b</xref>); I) posterior margins of abdominal terga: I smooth, without spines; II–IX with triangular spines (Fig. <xref ref-type="fig" rid="F14">14a</xref>).</p></tp:treatment-sec><tp:treatment-sec sec-type="description" id="SECID0ESMBG"><title>Description.</title><p><bold>Larva</bold> (Figs <xref ref-type="fig" rid="F9">9</xref>–<xref ref-type="fig" rid="F14">14</xref>). Body length 2.8–3.9 mm. Caudalii broken. Antennae broken.</p><p><bold><italic>Colouration</italic></bold> (Fig. <xref ref-type="fig" rid="F9">9a, b</xref>). Head dorsally pale brown, basolaterally darker; thorax and abdomen dorsally brown; abdominal terga IV and VIII–X pale brown. Head, thorax, and abdomen ventrally pale brown, abdominal sterna VIII–X brighter. Legs pale brown, femur apically brown, with distomedial spot. Caudalii pale brown.</p><fig id="F9" position="float" orientation="portrait"><object-id xmlns:xlink="http://www.w3.org/1999/xlink" content-type="doi" xlink:type="simple">10.3897/zookeys.1166.102941.figure9</object-id><object-id xmlns:xlink="http://www.w3.org/1999/xlink" content-type="arpha" xlink:type="simple">5B2C7F0A-8560-5D68-A0E3-5EF25C62A5DB</object-id><label>Figure 9.</label><caption><p><italic><tp:taxon-name><tp:taxon-name-part taxon-name-part-type="genus" reg="Nigrobaetis">Nigrobaetis</tp:taxon-name-part><tp:taxon-name-part taxon-name-part-type="species" reg="palawus">palawus</tp:taxon-name-part></tp:taxon-name></italic> sp. nov., larva habitus <bold>a</bold> dorsal view <bold>b</bold> ventral view. Scale bars: 1 mm.</p></caption><graphic xmlns:xlink="http://www.w3.org/1999/xlink" xlink:href="zookeys-1166-175_article-102941__-g009.jpg" position="float" orientation="portrait" xlink:type="simple" id="oo_862015.jpg"><uri content-type="original_file" xlink:type="simple">https://binary.pensoft.net/fig/862015</uri></graphic></fig><p><bold><italic>Labrum</italic></bold> (Fig. <xref ref-type="fig" rid="F10">10a, b</xref>). Length 0.7× maximum width. Distal margin with medial emargination and a small process. Dorsally with medium, fine, simple setae scattered over surface; submedian seta and two long, simple, submarginal setae. Ventrally with marginal row of setae composed of anterolateral long, feathered setae and medial long, bifid, pectinate setae.</p><fig id="F10" position="float" orientation="portrait"><object-id xmlns:xlink="http://www.w3.org/1999/xlink" content-type="doi" xlink:type="simple">10.3897/zookeys.1166.102941.figure10</object-id><object-id xmlns:xlink="http://www.w3.org/1999/xlink" content-type="arpha" xlink:type="simple">19767290-9849-52BA-8305-B9DF82B7494A</object-id><label>Figure 10.</label><caption><p><italic><tp:taxon-name><tp:taxon-name-part taxon-name-part-type="genus" reg="Nigrobaetis">Nigrobaetis</tp:taxon-name-part><tp:taxon-name-part taxon-name-part-type="species" reg="palawus">palawus</tp:taxon-name-part></tp:taxon-name></italic> sp. nov., larva morphology <bold>a</bold> labrum, ventral focus <bold>b</bold> labrum, dorsal focus (arrows: submedian and submarginal setae) <bold>c</bold> right mandible <bold>d</bold> left mandible. Scale bars: 20 µm.</p></caption><graphic xmlns:xlink="http://www.w3.org/1999/xlink" xlink:href="zookeys-1166-175_article-102941__-g010.jpg" position="float" orientation="portrait" xlink:type="simple" id="oo_862016.jpg"><uri content-type="original_file" xlink:type="simple">https://binary.pensoft.net/fig/862016</uri></graphic></fig><p><bold><italic>Right mandible</italic></bold> (Fig. <xref ref-type="fig" rid="F10">10c</xref>). Incisor and kinetodontium fused. Incisor with four denticles; kinetodontium with four denticles, inner margin of innermost denticle with row of thin setae. Prostheca stick-like, apicolaterally denticulate. Margin between prostheca and mola straight, with row of setae-like processes. Tuft of setae at apex of mola present.</p><p><bold><italic>Left mandible</italic></bold> (Fig. <xref ref-type="fig" rid="F10">10d</xref>). Incisor and kinetodontium fused. Incisor with four denticles; kinetodontium with three denticles. Prostheca robust, apically with small denticles and comb-shaped structure. Margin between prostheca and mola straight, smooth without denticles. Tuft of setae at apex of mola absent.</p><p><bold><italic>Hypopharynx and superlinguae</italic></bold> (Fig. <xref ref-type="fig" rid="F11">11a</xref>). Lingua approx. as long as <tp:taxon-name><tp:taxon-name-part taxon-name-part-type="genus" reg="Hypopharynx"/><tp:taxon-name-part taxon-name-part-type="species" reg="superlinguae">superlinguae</tp:taxon-name-part></tp:taxon-name>. Lingua longer than broad; medial tuft of stout setae poorly developed, broad; distal half laterally not expanded. Superlinguae distally straight; lateral margins rounded; fine, long, simple setae along distal margin.</p><fig id="F11" position="float" orientation="portrait"><object-id xmlns:xlink="http://www.w3.org/1999/xlink" content-type="doi" xlink:type="simple">10.3897/zookeys.1166.102941.figure11</object-id><object-id xmlns:xlink="http://www.w3.org/1999/xlink" content-type="arpha" xlink:type="simple">A4EA331B-53AB-516F-81C1-8E8720D6B811</object-id><label>Figure 11.</label><caption><p><italic><tp:taxon-name><tp:taxon-name-part taxon-name-part-type="genus" reg="Nigrobaetis">Nigrobaetis</tp:taxon-name-part><tp:taxon-name-part taxon-name-part-type="species" reg="palawus">palawus</tp:taxon-name-part></tp:taxon-name></italic> sp. nov., larva morphology <bold>a</bold> hypopharynx and <tp:taxon-name><tp:taxon-name-part taxon-name-part-type="genus" reg="Hypopharynx"/><tp:taxon-name-part taxon-name-part-type="species" reg="superlinguae">superlinguae</tp:taxon-name-part></tp:taxon-name><bold>b</bold> maxilla <bold>c</bold> maxilla, ventrolateral section. Scale bars: 20 µm.</p></caption><graphic xmlns:xlink="http://www.w3.org/1999/xlink" xlink:href="zookeys-1166-175_article-102941__-g011.jpg" position="float" orientation="portrait" xlink:type="simple" id="oo_862017.jpg"><uri content-type="original_file" xlink:type="simple">https://binary.pensoft.net/fig/862017</uri></graphic></fig><p><bold><italic>Maxilla</italic></bold> (Fig. <xref ref-type="fig" rid="F11">11b, c</xref>). Galea-lacinia ventrally with two simple, apical setae under canines. Medially with one spine-like seta and ca. four long, simple setae. Maxillary palp approx. as long as length of galea-lacinia; 2-segmented; palp segment II approx. 1.1× as long as segment I; setae on maxillary palp fine, simple, scattered over surface of segments I and II; apex of last segment pointed.</p><p><bold><italic>Labium</italic></bold> (Fig. <xref ref-type="fig" rid="F12">12a–d</xref>). Glossa basally broad, narrowing toward apex; as long as paraglossa; inner margin with ca. ten spine-like setae; apex with two long and one medium, robust setae; outer margin with ca. four spine-like setae; ventral surface with fine, simple, scattered setae. Paraglossa curved inward; apex rounded; with three rows of long, robust, distally pectinate setae in apical area and two medium, simple setae in anteromedial area; dorsally with row of three long, spine-like, simple setae near inner margin. Labial palp with segment I 0.9× length of segments II and III combined. Segment I ventrally with short, fine, simple setae. Segment II without protuberance; ventral surface with short, fine, simple setae; dorsally with row of three or four long, spine-like setae. Segment III pentagonal; inner apical margin with some setae-like processes; length 1.1× width; ventrally with short, spine-like, simple setae and short, fine, simple setae.</p><fig id="F12" position="float" orientation="portrait"><object-id xmlns:xlink="http://www.w3.org/1999/xlink" content-type="doi" xlink:type="simple">10.3897/zookeys.1166.102941.figure12</object-id><object-id xmlns:xlink="http://www.w3.org/1999/xlink" content-type="arpha" xlink:type="simple">53A522B5-8DAD-5321-B356-83BCFC1F3F22</object-id><label>Figure 12.</label><caption><p><italic><tp:taxon-name><tp:taxon-name-part taxon-name-part-type="genus" reg="Nigrobaetis">Nigrobaetis</tp:taxon-name-part><tp:taxon-name-part taxon-name-part-type="species" reg="palawus">palawus</tp:taxon-name-part></tp:taxon-name></italic> sp. nov., larva morphology <bold>a</bold> labium <bold>b</bold> glossae and paraglossae, ventral focus <bold>c</bold> labial palp, ventral focus (arrows: setae-like processes) <bold>d</bold> labial palp, dorsal focus. Scale bars: 20 µm.</p></caption><graphic xmlns:xlink="http://www.w3.org/1999/xlink" xlink:href="zookeys-1166-175_article-102941__-g012.jpg" position="float" orientation="portrait" xlink:type="simple" id="oo_862018.jpg"><uri content-type="original_file" xlink:type="simple">https://binary.pensoft.net/fig/862018</uri></graphic></fig><p><bold><italic>Hind protoptera</italic></bold>: Absent.</p><p><bold><italic>Foreleg</italic></bold> (Fig. <xref ref-type="fig" rid="F13">13a–d</xref>). Ratio of foreleg segments 1.3:1.0:0.8:0.3. <bold><italic>Femur</italic>.</bold> Length ca. 3× maximum width. Dorsal margin with 8–14 curved, spine-like setae; length of setae 0.27× maximum width of femur. Apex rounded, with pair of spine-like setae. Stout, lanceolate setae scattered along ventral margin; femoral patch absent. <bold><italic>Tibia</italic>.</bold> Dorsal margin without or with one short, spine-like seta; on apex one stout, apically rounded seta. Ventral margin with row of short, curved, spine-like setae, on apex two longer, spine-like, pectinate setae. Anterior surface with some stout, lanceolate setae near ventral margin. Patellatibial suture present on basal half area. <bold><italic>Tarsus</italic>.</bold> Dorsal margin almost bare. Ventral margin with row of curved, spine-like setae. <bold><italic>Claw</italic></bold> with one row of 11 or 12 denticles; distally pointed; subapical setae absent.</p><fig id="F13" position="float" orientation="portrait"><object-id xmlns:xlink="http://www.w3.org/1999/xlink" content-type="doi" xlink:type="simple">10.3897/zookeys.1166.102941.figure13</object-id><object-id xmlns:xlink="http://www.w3.org/1999/xlink" content-type="arpha" xlink:type="simple">CAED1864-B413-57B4-8242-D3EF4C701D56</object-id><label>Figure 13.</label><caption><p><italic><tp:taxon-name><tp:taxon-name-part taxon-name-part-type="genus" reg="Nigrobaetis">Nigrobaetis</tp:taxon-name-part><tp:taxon-name-part taxon-name-part-type="species" reg="palawus">palawus</tp:taxon-name-part></tp:taxon-name></italic> sp. nov., larva morphology <bold>a</bold> foreleg <bold>b</bold> fore claw <bold>c</bold> ventral apex of tibia <bold>d</bold> dorsal apex of tibia <bold>e</bold> tergalius VI. Scale bars: 50 µm.</p></caption><graphic xmlns:xlink="http://www.w3.org/1999/xlink" xlink:href="zookeys-1166-175_article-102941__-g013.jpg" position="float" orientation="portrait" xlink:type="simple" id="oo_862019.jpg"><uri content-type="original_file" xlink:type="simple">https://binary.pensoft.net/fig/862019</uri></graphic></fig><p><bold><italic>Middle and hind legs</italic>.</bold> As foreleg, but <italic>tibia</italic> at dorsal margin with 1–4 spine-like setae.</p><p><bold><italic>Abdominal terga</italic></bold> (Fig. <xref ref-type="fig" rid="F14">14a</xref>). Surface with irregular rows of U-shaped scale bases. Posterior margin of terga: I smooth, without spines; II–IX with triangular, pointed spines.</p><fig id="F14" position="float" orientation="portrait"><object-id xmlns:xlink="http://www.w3.org/1999/xlink" content-type="doi" xlink:type="simple">10.3897/zookeys.1166.102941.figure14</object-id><object-id xmlns:xlink="http://www.w3.org/1999/xlink" content-type="arpha" xlink:type="simple">D7A04B58-1622-54C4-B61D-C7D1029A31A5</object-id><label>Figure 14.</label><caption><p><italic><tp:taxon-name><tp:taxon-name-part taxon-name-part-type="genus" reg="Nigrobaetis">Nigrobaetis</tp:taxon-name-part><tp:taxon-name-part taxon-name-part-type="species" reg="palawus">palawus</tp:taxon-name-part></tp:taxon-name></italic> sp. nov., larva morphology <bold>a</bold> posterior margins of abdominal tergites II–VII <bold>b</bold> paraproct. Scale bars: 20 µm.</p></caption><graphic xmlns:xlink="http://www.w3.org/1999/xlink" xlink:href="zookeys-1166-175_article-102941__-g014.jpg" position="float" orientation="portrait" xlink:type="simple" id="oo_862020.jpg"><uri content-type="original_file" xlink:type="simple">https://binary.pensoft.net/fig/862020</uri></graphic></fig><p><bold><italic>Abdominal sterna</italic>.</bold> Posterior margins smooth, without spines.</p><p><bold><italic>Tergalii</italic></bold> (Fig. <xref ref-type="fig" rid="F13">13e</xref>). Present on segments I–VII. Margin with small denticles intercalating fine simple setae. Tracheae extending from main trunk to inner and outer margins. Tergalius II as long as length of segments III and ½ IV combined; Tergalius VII as long as length of segments VIII and ½ IX combined.</p><p><bold><italic>Paraproct</italic></bold> (Fig. <xref ref-type="fig" rid="F14">14b</xref>). With 10–12 stout, marginal spines. Surface scattered with U-shaped scale bases. Cercotractor with numerous small, marginal spines.</p><p><bold>Adult stages.</bold> Unknown.</p></tp:treatment-sec><tp:treatment-sec sec-type="etymology" id="SECID0EAAAI"><title>Etymology.</title><p>Referring to the island of Palawan, where the species was collected.</p></tp:treatment-sec><tp:treatment-sec sec-type="distribution" id="SECID0EFAAI"><title>Distribution</title><p><bold>(Fig. <xref ref-type="fig" rid="F8">8</xref>).</bold> Philippines: Palawan.</p></tp:treatment-sec><tp:treatment-sec sec-type="Biological aspects" id="SECID0ESAAI"><title>Biological aspects.</title><p>The specimens were collected below 100 m in primary and secondary forest, on bottom gravel and on root packs in the run.</p></tp:treatment-sec><tp:treatment-sec sec-type="type material" id="SECID0EKBAI"><title>Type-material.</title><p><bold><italic>Holotype</italic>.</bold> Philippines • larva; Palawan, San Vincente, waterfall 4km NE Port Barton; <named-content xmlns:xlink="http://www.w3.org/1999/xlink" content-type="dwc:verbatimCoordinates" xlink:type="simple"><named-content content-type="geo-json" specific-use="{&#34;type&#34;:&#34;Point&#34;,&#34;coordinates&#34;:[119.157500,10.393056]}" id="NCID0EYBAI" xlink:type="simple">10°23'35"N, 119°09'27"E</named-content></named-content>; 30 m; 18.vi.1997; leg. J. Mendoza; on slide; GBIFCH00975661; <named-content xmlns:xlink="http://www.w3.org/1999/xlink" content-type="dwc:institutional_code" xlink:title="Museum of Natural History of the Philippine National Museum, Manila" xlink:href="http://grbio.org/institution/philippine-national-museum" xlink:type="simple">PNM</named-content>. <bold><italic>Paratypes</italic>.</bold> Philippines • 3 larvae; same data as holotype; 3 on slides; GBIFCH00592651; <abbrev xmlns:xlink="http://www.w3.org/1999/xlink" content-type="institution" xlink:title="Ateneo de Manila University, Quezon City, Philippines" id="ABBRID0EGCAI" xlink:type="simple">AdMU</abbrev>; GBIFCH0092646, GBIFCH00592647; <abbrev xmlns:xlink="http://www.w3.org/1999/xlink" content-type="institution" xlink:title="Muséum cantonal des Sciences Naturelles, Département de Zoologie, Lausanne" id="ABBRID0ELCAI" xlink:type="simple">MZL</abbrev> • 1 larva; Palawan, Roxas, Bgy. Port Barton, mountain river; <named-content xmlns:xlink="http://www.w3.org/1999/xlink" content-type="dwc:verbatimCoordinates" xlink:type="simple"><named-content content-type="geo-json" specific-use="{&#34;type&#34;:&#34;Point&#34;,&#34;coordinates&#34;:[119.184722,10.377778]}" id="NCID0ETCAI" xlink:type="simple">10°22'40"N, 119°11'05"E</named-content></named-content>; 90 m; 20.vi.1997; leg. J. Mendoza; in alcohol; GBIFCH00975662; <abbrev xmlns:xlink="http://www.w3.org/1999/xlink" content-type="institution" xlink:title="Ateneo de Manila University, Quezon City, Philippines" id="ABBRID0EYCAI" xlink:type="simple">AdMU</abbrev>.</p></tp:treatment-sec><tp:treatment-sec><!--Section generated to contain objects referenced in tp:taxon-treatment.--><fig id="F8" position="float" orientation="portrait"><object-id xmlns:xlink="http://www.w3.org/1999/xlink" content-type="doi" xlink:type="simple">10.3897/zookeys.1166.102941.figure8</object-id><object-id xmlns:xlink="http://www.w3.org/1999/xlink" content-type="arpha" xlink:type="simple">3E2FF199-22FD-5FA6-A726-1AC01FE11FEB</object-id><label>Figure 8.</label><caption><p>Distribution of <italic><tp:taxon-name><tp:taxon-name-part taxon-name-part-type="genus" reg="Nigrobaetis">Nigrobaetis</tp:taxon-name-part></tp:taxon-name></italic> species in the Philippines.</p></caption><graphic xmlns:xlink="http://www.w3.org/1999/xlink" xlink:href="zookeys-1166-175_article-102941__-g008.jpg" position="float" orientation="portrait" xlink:type="simple" id="oo_862014.jpg"><uri content-type="original_file" xlink:type="simple">https://binary.pensoft.net/fig/862014</uri></graphic></fig></tp:treatment-sec></tp:taxon-treatment>
