# Supplementary material for: ﻿New species of Nigrobaetis from Southeast Asia (Ephemeroptera, Baetidae)
Source: Zookeys. 2023 Jun 9;1166:175–234. doi: 10.3897/zookeys.1166.102941 (PMC10276330; doi:10.3897/zookeys.1166.102941)
Supplement: XML Treatment for Nigrobaetis sumbensis [file zookeys.1166.102941-treatment3.xml]

<!DOCTYPE tp:taxon-treatment
  PUBLIC "-//TaxonX//DTD Taxonomic Treatment Publishing DTD v0 20100105//EN" "tax-treatment-NSO.dtd">
<tp:taxon-treatment xmlns:tp="http://www.plazi.org/taxpub"><tp:treatment-meta><kwd-group><label>Taxon classification</label><kwd>
                  <named-content content-type="kingdom">Animalia</named-content>
                </kwd><kwd>
                  <named-content content-type="order">Ephemeroptera</named-content>
                </kwd><kwd>
                  <named-content content-type="family">Baetidae</named-content>
                </kwd></kwd-group><mixed-citation publication-type="journal"><person-group><name><surname>Kaltenbach</surname><given-names>Thomas</given-names></name><name><surname>Gattolliat</surname><given-names>Jean-Luc</given-names></name></person-group><article-title>﻿New species of <italic><tp:taxon-name><tp:taxon-name-part taxon-name-part-type="genus" reg="Nigrobaetis">Nigrobaetis</tp:taxon-name-part></tp:taxon-name></italic> from Southeast Asia (<tp:taxon-name><tp:taxon-name-part taxon-name-part-type="order">Ephemeroptera</tp:taxon-name-part></tp:taxon-name>, <tp:taxon-name><tp:taxon-name-part taxon-name-part-type="family">Baetidae</tp:taxon-name-part></tp:taxon-name>)</article-title><source>Zookeys</source><day>09</day><month>06</month><year>2023</year><volume>1166</volume><fpage>175</fpage><lpage>234</lpage><pub-id pub-id-type="doi">10.3897/zookeys.1166.102941</pub-id></mixed-citation></tp:treatment-meta><tp:nomenclature><label>﻿</label><tp:taxon-name>
                <object-id xmlns:xlink="http://www.w3.org/1999/xlink" content-type="arpha" xlink:type="simple">D86B5CC0-B376-5093-8BA1-14203937E3EC</object-id>
                <tp:taxon-name-part taxon-name-part-type="genus" reg="Nigrobaetis">Nigrobaetis</tp:taxon-name-part>
                <tp:taxon-name-part taxon-name-part-type="species" reg="sumbensis">sumbensis</tp:taxon-name-part>
                <object-id xmlns:xlink="http://www.w3.org/1999/xlink" content-type="zoobank" xlink:type="simple">https://zoobank.org/C3E8FA2E-3517-46D9-A617-539AD9FB49D2</object-id>
              </tp:taxon-name><tp:taxon-status xmlns:xlink="http://www.w3.org/1999/xlink" xlink:type="simple">sp. nov.</tp:taxon-status><xref ref-type="fig" rid="F15">Figs 15</xref><xref ref-type="fig" rid="F16">, 16</xref><xref ref-type="fig" rid="F17">, 17</xref><xref ref-type="fig" rid="F18">, 18</xref><xref ref-type="fig" rid="F19">, 19</xref><xref ref-type="fig" rid="F20">, 20</xref><xref ref-type="fig" rid="F40">, 40c</xref></tp:nomenclature><tp:treatment-sec sec-type="Differential diagnosis" id="SECID0ECFAI"><title>Differential diagnosis.</title><p><bold>Larva.</bold> Following combination of characters: A) dorsal surface of labrum with submedian seta and two long, simple setae in submarginal position (Fig. <xref ref-type="fig" rid="F16">16b</xref>); B) right mandible: incisor with four denticles, kinetodontium with three denticles (Fig. <xref ref-type="fig" rid="F16">16c</xref>); C) left mandible: incisor with four denticles, kinetodontium with three denticles; margin between prostheca and mola straight, with four or five long, setae-like processes (Fig. <xref ref-type="fig" rid="F16">16d</xref>); D) fore femur very slender, length ca. 4.8× maximum width, dorsal margin with eight or nine curved, spine-like setae (Fig. <xref ref-type="fig" rid="F19">19a</xref>); E) tibia dorsally with row of spine-like setae; F) claw with 14–17 relatively long denticles (Fig. <xref ref-type="fig" rid="F19">19c</xref>); G) hind protoptera absent; H) tergalii on abdominal segments I–VII; I) paraproct with 10–14 marginal spines (Fig. <xref ref-type="fig" rid="F20">20b</xref>); J) posterior margins of abdominal terga: I smooth, without spines; II–IX with triangular, pointed spines (Fig. <xref ref-type="fig" rid="F20">20a</xref>).</p></tp:treatment-sec><tp:treatment-sec sec-type="description" id="SECID0EYGAI"><title>Description.</title><p><bold>Larva</bold> (Figs <xref ref-type="fig" rid="F15">15</xref>–<xref ref-type="fig" rid="F20">20</xref>). Body length 3.7–4.6 mm. Caudalii broken. Antennae broken.</p><p><bold><italic>Colouration</italic></bold> (Fig. <xref ref-type="fig" rid="F15">15a, b</xref>). Head, thorax, and abdomen dorsally brown, with lively bright pattern as in Fig. <xref ref-type="fig" rid="F15">15a</xref>. Noticeable are the bright beige abdominal terga I, IV (with brown marks), and VIII–X. Head, thorax, and abdomen ventrally pale brown, abdominal sterna VIII–X brighter. Legs pale brown, femur darker in distal 2/3. Caudalii bright beige.</p><fig id="F15" position="float" orientation="portrait"><object-id xmlns:xlink="http://www.w3.org/1999/xlink" content-type="doi" xlink:type="simple">10.3897/zookeys.1166.102941.figure15</object-id><object-id xmlns:xlink="http://www.w3.org/1999/xlink" content-type="arpha" xlink:type="simple">50269379-A69D-5405-A3B0-84BDB9013CE2</object-id><label>Figure 15.</label><caption><p><italic><tp:taxon-name><tp:taxon-name-part taxon-name-part-type="genus" reg="Nigrobaetis">Nigrobaetis</tp:taxon-name-part><tp:taxon-name-part taxon-name-part-type="species" reg="sumbensis">sumbensis</tp:taxon-name-part></tp:taxon-name></italic> sp. nov., larva habitus <bold>a</bold> dorsal view <bold>b</bold> ventral view. Scale bars: 1 mm.</p></caption><graphic xmlns:xlink="http://www.w3.org/1999/xlink" xlink:href="zookeys-1166-175_article-102941__-g015.jpg" position="float" orientation="portrait" xlink:type="simple" id="oo_862021.jpg"><uri content-type="original_file" xlink:type="simple">https://binary.pensoft.net/fig/862021</uri></graphic></fig><p><bold><italic>Labrum</italic></bold> (Fig. <xref ref-type="fig" rid="F16">16a, b</xref>). Length 0.7× maximum width. Distal margin with medial emargination and a small process. Dorsally with medium, fine, simple setae scattered over surface; submedian seta and two long, simple, submarginal setae. Ventrally with marginal row of setae composed of lateral and anterolateral long, feathered setae and medial long, bifid, pectinate setae.</p><fig id="F16" position="float" orientation="portrait"><object-id xmlns:xlink="http://www.w3.org/1999/xlink" content-type="doi" xlink:type="simple">10.3897/zookeys.1166.102941.figure16</object-id><object-id xmlns:xlink="http://www.w3.org/1999/xlink" content-type="arpha" xlink:type="simple">3DC876A8-075F-5480-A948-A272D7482A14</object-id><label>Figure 16.</label><caption><p><italic><tp:taxon-name><tp:taxon-name-part taxon-name-part-type="genus" reg="Nigrobaetis">Nigrobaetis</tp:taxon-name-part><tp:taxon-name-part taxon-name-part-type="species" reg="sumbensis">sumbensis</tp:taxon-name-part></tp:taxon-name></italic> sp. nov., larva morphology <bold>a</bold> labrum, ventral focus <bold>b</bold> labrum, dorsal focus (arrows: submedian and submarginal setae) <bold>c</bold> right mandible <bold>d</bold> left mandible. Scale bars: 20 µm.</p></caption><graphic xmlns:xlink="http://www.w3.org/1999/xlink" xlink:href="zookeys-1166-175_article-102941__-g016.jpg" position="float" orientation="portrait" xlink:type="simple" id="oo_862022.jpg"><uri content-type="original_file" xlink:type="simple">https://binary.pensoft.net/fig/862022</uri></graphic></fig><p><bold><italic>Right mandible</italic></bold> (Fig. <xref ref-type="fig" rid="F16">16c</xref>). Incisor and kinetodontium fused. Incisor with four denticles; kinetodontium with three denticles, inner margin of innermost denticle without row of thin setae. Prostheca stick-like, apicolaterally denticulate. Margin between prostheca and mola straight, with row of setae-like processes. Tuft of setae at apex of mola present.</p><p><bold><italic>Left mandible</italic></bold> (Fig. <xref ref-type="fig" rid="F16">16d</xref>). Incisor and kinetodontium fused. Incisor with four denticles; kinetodontium with three denticles. Prostheca robust, apically with small denticles and comb-shaped structure. Margin between prostheca and mola straight, with four or five long, setae-like processes. Tuft of setae at apex of mola absent.</p><p><bold><italic>Hypopharynx and superlinguae</italic></bold> (Fig. <xref ref-type="fig" rid="F17">17a</xref>). Lingua shorter than <tp:taxon-name><tp:taxon-name-part taxon-name-part-type="genus" reg="Hypopharynx"/><tp:taxon-name-part taxon-name-part-type="species" reg="superlinguae">superlinguae</tp:taxon-name-part></tp:taxon-name>. Lingua longer than broad; medial tuft of stout setae poorly developed, broad; distal half laterally not expanded. Superlinguae distally straight; lateral margins rounded; fine, long, simple setae along distal margin.</p><fig id="F17" position="float" orientation="portrait"><object-id xmlns:xlink="http://www.w3.org/1999/xlink" content-type="doi" xlink:type="simple">10.3897/zookeys.1166.102941.figure17</object-id><object-id xmlns:xlink="http://www.w3.org/1999/xlink" content-type="arpha" xlink:type="simple">760D695D-95D7-552D-B493-C7EBC830FB68</object-id><label>Figure 17.</label><caption><p><italic><tp:taxon-name><tp:taxon-name-part taxon-name-part-type="genus" reg="Nigrobaetis">Nigrobaetis</tp:taxon-name-part><tp:taxon-name-part taxon-name-part-type="species" reg="sumbensis">sumbensis</tp:taxon-name-part></tp:taxon-name></italic> sp. nov., larva morphology <bold>a</bold> hypopharynx and <tp:taxon-name><tp:taxon-name-part taxon-name-part-type="genus" reg="Hypopharynx"/><tp:taxon-name-part taxon-name-part-type="species" reg="superlinguae">superlinguae</tp:taxon-name-part></tp:taxon-name><bold>b, c</bold> maxilla <bold>d</bold> maxilla, ventrolateral section. Scale bars: 20 µm.</p></caption><graphic xmlns:xlink="http://www.w3.org/1999/xlink" xlink:href="zookeys-1166-175_article-102941__-g017.jpg" position="float" orientation="portrait" xlink:type="simple" id="oo_862023.jpg"><uri content-type="original_file" xlink:type="simple">https://binary.pensoft.net/fig/862023</uri></graphic></fig><p><bold><italic>Maxilla</italic></bold> (Fig. <xref ref-type="fig" rid="F17">17b–d</xref>). Galea-lacinia ventrally with two simple, apical setae under canines. Medially with one spine-like seta and ca. four long, simple setae. Maxillary palp ca. 1.3× as long as length of galea-lacinia; 2-segmented; palp segment II ca. 1.3× as long as segment I; setae on maxillary palp fine, simple, scattered over surface of segments I and II; apex of last segment pointed.</p><p><bold><italic>Labium</italic></bold> (Fig. <xref ref-type="fig" rid="F12">12a–e</xref>). Glossa basally broad, narrowing toward apex; slightly shorter than paraglossa; inner margin with nine or ten spine-like setae; apex with two long and one medium, robust setae; outer margin with ca. eight spine-like setae; ventral surface with fine, simple, scattered setae. Paraglossa curved inward; apex rounded; with three rows of long, robust, distally pectinate setae in apical area and ca. four medium, simple setae in anteromedial area; dorsally with row of four long, spine-like, simple setae near inner margin. Labial palp with segment I 0.7× length of segments II and III combined. Segment I ventrally with short, fine, simple setae. Segment II without protuberance; ventral surface with short, fine, simple setae; dorsally with row of ca. five long, spine-like setae. Segment III slightly pentagonal, inner distal margin slightly concave, with few setae-like processes; length ca. 1.2× maximum width; ventrally with short, spine-like, simple setae and short, fine, simple setae.</p><p><bold><italic>Hind protoptera</italic></bold>: Absent.</p><p><bold><italic>Foreleg</italic></bold> (Fig. <xref ref-type="fig" rid="F19">19a–c</xref>). Ratio of foreleg segments 1.3:1.0:0.6:0.2. <bold><italic>Femur</italic>.</bold> Very slender, length ca. 4.8× maximum width. Dorsal margin slightly concave, with eight or nine curved, spine-like setae; length of setae 0.29× maximum width of femur. Apex rounded, with pair of spine-like setae and medium, fine, simple setae. Row of stout, lanceolate setae on ventral margin; femoral patch absent. <bold><italic>Tibia</italic>.</bold> Dorsal margin with row of medium, spine-like setae, on apex one seta somewhat longer and with rounded apex. Ventral margin with row of short to medium curved, spine-like setae, on apex two longer, spine-like, pectinate setae. Anterior surface with stout, lanceolate setae along ventral margin. Patellatibial suture present on basal half. <bold><italic>Tarsus</italic>.</bold> Dorsal margin bare. Ventral margin with row of curved, spine-like setae. <bold><italic>Claw</italic></bold> with one row of 14–17 relatively long denticles; distally pointed; subapical setae absent.</p><fig id="F18" position="float" orientation="portrait"><object-id xmlns:xlink="http://www.w3.org/1999/xlink" content-type="doi" xlink:type="simple">10.3897/zookeys.1166.102941.figure18</object-id><object-id xmlns:xlink="http://www.w3.org/1999/xlink" content-type="arpha" xlink:type="simple">819CE296-C090-5426-BE9A-6A710E54066B</object-id><label>Figure 18.</label><caption><p><italic><tp:taxon-name><tp:taxon-name-part taxon-name-part-type="genus" reg="Nigrobaetis">Nigrobaetis</tp:taxon-name-part><tp:taxon-name-part taxon-name-part-type="species" reg="sumbensis">sumbensis</tp:taxon-name-part></tp:taxon-name></italic> sp. nov., larva morphology <bold>a</bold> labium <bold>b</bold> glossae and paraglossae, ventral focus <bold>c</bold> labial palp, ventral focus <bold>d</bold> labial palp, dorsal focus <bold>e</bold> apex of glossa and paraglossa, dorsal focus. Scale bars: 20 µm.</p></caption><graphic xmlns:xlink="http://www.w3.org/1999/xlink" xlink:href="zookeys-1166-175_article-102941__-g018.jpg" position="float" orientation="portrait" xlink:type="simple" id="oo_862024.jpg"><uri content-type="original_file" xlink:type="simple">https://binary.pensoft.net/fig/862024</uri></graphic></fig><fig id="F19" position="float" orientation="portrait"><object-id xmlns:xlink="http://www.w3.org/1999/xlink" content-type="doi" xlink:type="simple">10.3897/zookeys.1166.102941.figure19</object-id><object-id xmlns:xlink="http://www.w3.org/1999/xlink" content-type="arpha" xlink:type="simple">1FB49DD5-B380-5C29-9323-B13A97F9DCE2</object-id><label>Figure 19.</label><caption><p><italic><tp:taxon-name><tp:taxon-name-part taxon-name-part-type="genus" reg="Nigrobaetis">Nigrobaetis</tp:taxon-name-part><tp:taxon-name-part taxon-name-part-type="species" reg="sumbensis">sumbensis</tp:taxon-name-part></tp:taxon-name></italic> sp. nov., larva morphology <bold>a</bold> foreleg <bold>b</bold> fore femur apex <bold>c</bold> fore claw <bold>d</bold> tergalius I <bold>e</bold> tergalius IV. Scale bars: 50 µm.</p></caption><graphic xmlns:xlink="http://www.w3.org/1999/xlink" xlink:href="zookeys-1166-175_article-102941__-g019.jpg" position="float" orientation="portrait" xlink:type="simple" id="oo_862025.jpg"><uri content-type="original_file" xlink:type="simple">https://binary.pensoft.net/fig/862025</uri></graphic></fig><p><bold><italic>Middle and hind legs</italic>.</bold> As foreleg.</p><p><bold><italic>Abdominal terga</italic></bold> (Fig. <xref ref-type="fig" rid="F20">20a</xref>). Surface with irregular rows of U-shaped scale bases. Posterior margin of terga: I smooth, without spines; II–IX with triangular, pointed spines.</p><fig id="F20" position="float" orientation="portrait"><object-id xmlns:xlink="http://www.w3.org/1999/xlink" content-type="doi" xlink:type="simple">10.3897/zookeys.1166.102941.figure20</object-id><object-id xmlns:xlink="http://www.w3.org/1999/xlink" content-type="arpha" xlink:type="simple">432A793B-3B78-591D-A8D9-1D3799C56EC3</object-id><label>Figure 20.</label><caption><p><italic><tp:taxon-name><tp:taxon-name-part taxon-name-part-type="genus" reg="Nigrobaetis">Nigrobaetis</tp:taxon-name-part><tp:taxon-name-part taxon-name-part-type="species" reg="sumbensis">sumbensis</tp:taxon-name-part></tp:taxon-name></italic> sp. nov., larva morphology <bold>a</bold> posterior margins of abdominal tergites II–VII <bold>b</bold> paraproct. Scale bars: 20 µm.</p></caption><graphic xmlns:xlink="http://www.w3.org/1999/xlink" xlink:href="zookeys-1166-175_article-102941__-g020.jpg" position="float" orientation="portrait" xlink:type="simple" id="oo_862026.jpg"><uri content-type="original_file" xlink:type="simple">https://binary.pensoft.net/fig/862026</uri></graphic></fig><p><bold><italic>Abdominal sterna</italic>.</bold> Posterior margin of sterna: I–V smooth, without spines; VI with rudimentary spines; VII–IX with triangular spines.</p><p><bold><italic>Tergalii</italic></bold> (Fig. <xref ref-type="fig" rid="F19">19d, e</xref>). Present on segments I–VII. Margin with small denticles intercalating fine simple setae. Tracheae extending from main trunk to inner and outer margins. Tergalius I as long as length of segments II and ⅓ III combined; Tergalius IV as long as length of segments V and VI combined; Tergalius VII reaching beginning of segment X.</p><p><bold><italic>Paraproct</italic></bold> (Fig. <xref ref-type="fig" rid="F20">20b</xref>). With 10–14 stout, marginal spines. Surface scattered with U-shaped scale bases. Cercotractor with numerous small, marginal spines.</p><p><bold>Adult stages.</bold> Unknown.</p></tp:treatment-sec><tp:treatment-sec sec-type="etymology" id="SECID0EN2AI"><title>Etymology.</title><p>Referring to the island of Sumba, where the species was collected.</p></tp:treatment-sec><tp:treatment-sec sec-type="distribution" id="SECID0ES2AI"><title>Distribution</title><p><bold>(Fig. <xref ref-type="fig" rid="F40">40c</xref>).</bold> Indonesia, Sumba.</p></tp:treatment-sec><tp:treatment-sec sec-type="Biological aspects" id="SECID0E62AI"><title>Biological aspects.</title><p>The specimens were collected at an altitude of 400 m.</p></tp:treatment-sec><tp:treatment-sec sec-type="type material" id="SECID0EE3AI"><title>Type-material.</title><p><bold><italic>Holotype</italic>.</bold> Indonesia • larva; Sumba, Waikelo. Stream; <named-content xmlns:xlink="http://www.w3.org/1999/xlink" content-type="dwc:verbatimCoordinates" xlink:type="simple"><named-content content-type="geo-json" specific-use="{&#34;type&#34;:&#34;Point&#34;,&#34;coordinates&#34;:[119.340278,-9.595833]}" id="NCID0ES3AI" xlink:type="simple">09°35'45"S, 119°20'25"E</named-content></named-content>; 400 m; 27.ix.2011; leg. M. Balke; (SUA04); on slide; GBIFCH00592616; <named-content xmlns:xlink="http://www.w3.org/1999/xlink" content-type="dwc:institutional_code" xlink:title="Museum Zoologicum Bogoriense" xlink:href="http://grbio.org/institution/museum-zoologicum-bogoriense" xlink:type="simple">MZB</named-content>. <bold><italic>Paratypes</italic>.</bold> Indonesia • 2 larvae; same data as holotype; 2 on slides; GBIFCH00592660, GBIFCH00975677; <abbrev xmlns:xlink="http://www.w3.org/1999/xlink" content-type="institution" xlink:title="Muséum cantonal des Sciences Naturelles, Département de Zoologie, Lausanne" id="ABBRID0EA4AI" xlink:type="simple">MZL</abbrev>.</p></tp:treatment-sec><tp:treatment-sec><!--Section generated to contain objects referenced in tp:taxon-treatment.--><fig id="F40" position="float" orientation="portrait"><object-id xmlns:xlink="http://www.w3.org/1999/xlink" content-type="doi" xlink:type="simple">10.3897/zookeys.1166.102941.figure40</object-id><object-id xmlns:xlink="http://www.w3.org/1999/xlink" content-type="arpha" xlink:type="simple">882267F6-F6F5-5EEE-A465-FF836A7AD9D0</object-id><label>Figure 40.</label><caption><p><bold>a</bold><italic><tp:taxon-name><tp:taxon-name-part taxon-name-part-type="genus" reg="Nigrobaetis">Nigrobaetis</tp:taxon-name-part><tp:taxon-name-part taxon-name-part-type="species" reg="kaliman">kaliman</tp:taxon-name-part></tp:taxon-name></italic> sp. nov., egg <bold>b</bold><italic><tp:taxon-name><tp:taxon-name-part taxon-name-part-type="genus" reg="Nigrobaetis">Nigrobaetis</tp:taxon-name-part><tp:taxon-name-part taxon-name-part-type="species" reg="kaliman">kaliman</tp:taxon-name-part></tp:taxon-name></italic> sp. nov., pack of developing eggs (extracted from same larva than a) <bold>c</bold> distribution of <italic><tp:taxon-name><tp:taxon-name-part taxon-name-part-type="genus" reg="Nigrobaetis">Nigrobaetis</tp:taxon-name-part></tp:taxon-name></italic> species in Indonesia. Scale bars: 40 µm (<bold>a, b</bold>).</p></caption><graphic xmlns:xlink="http://www.w3.org/1999/xlink" xlink:href="zookeys-1166-175_article-102941__-g040.jpg" position="float" orientation="portrait" xlink:type="simple" id="oo_862046.jpg"><uri content-type="original_file" xlink:type="simple">https://binary.pensoft.net/fig/862046</uri></graphic></fig><fig id="F12" position="float" orientation="portrait"><object-id xmlns:xlink="http://www.w3.org/1999/xlink" content-type="doi" xlink:type="simple">10.3897/zookeys.1166.102941.figure12</object-id><object-id xmlns:xlink="http://www.w3.org/1999/xlink" content-type="arpha" xlink:type="simple">53A522B5-8DAD-5321-B356-83BCFC1F3F22</object-id><label>Figure 12.</label><caption><p><italic><tp:taxon-name><tp:taxon-name-part taxon-name-part-type="genus" reg="Nigrobaetis">Nigrobaetis</tp:taxon-name-part><tp:taxon-name-part taxon-name-part-type="species" reg="palawus">palawus</tp:taxon-name-part></tp:taxon-name></italic> sp. nov., larva morphology <bold>a</bold> labium <bold>b</bold> glossae and paraglossae, ventral focus <bold>c</bold> labial palp, ventral focus (arrows: setae-like processes) <bold>d</bold> labial palp, dorsal focus. Scale bars: 20 µm.</p></caption><graphic xmlns:xlink="http://www.w3.org/1999/xlink" xlink:href="zookeys-1166-175_article-102941__-g012.jpg" position="float" orientation="portrait" xlink:type="simple" id="oo_862018.jpg"><uri content-type="original_file" xlink:type="simple">https://binary.pensoft.net/fig/862018</uri></graphic></fig></tp:treatment-sec></tp:taxon-treatment>
