# Supplementary material for: ﻿New species of Nigrobaetis from Southeast Asia (Ephemeroptera, Baetidae)
Source: Zookeys. 2023 Jun 9;1166:175–234. doi: 10.3897/zookeys.1166.102941 (PMC10276330; doi:10.3897/zookeys.1166.102941)
Supplement: XML Treatment for Nigrobaetis suma [file zookeys.1166.102941-treatment4.xml]

<!DOCTYPE tp:taxon-treatment
  PUBLIC "-//TaxonX//DTD Taxonomic Treatment Publishing DTD v0 20100105//EN" "tax-treatment-NSO.dtd">
<tp:taxon-treatment xmlns:tp="http://www.plazi.org/taxpub"><tp:treatment-meta><kwd-group><label>Taxon classification</label><kwd>
                  <named-content content-type="kingdom">Animalia</named-content>
                </kwd><kwd>
                  <named-content content-type="order">Ephemeroptera</named-content>
                </kwd><kwd>
                  <named-content content-type="family">Baetidae</named-content>
                </kwd></kwd-group><mixed-citation publication-type="journal"><person-group><name><surname>Kaltenbach</surname><given-names>Thomas</given-names></name><name><surname>Gattolliat</surname><given-names>Jean-Luc</given-names></name></person-group><article-title>﻿New species of <italic><tp:taxon-name><tp:taxon-name-part taxon-name-part-type="genus" reg="Nigrobaetis">Nigrobaetis</tp:taxon-name-part></tp:taxon-name></italic> from Southeast Asia (<tp:taxon-name><tp:taxon-name-part taxon-name-part-type="order">Ephemeroptera</tp:taxon-name-part></tp:taxon-name>, <tp:taxon-name><tp:taxon-name-part taxon-name-part-type="family">Baetidae</tp:taxon-name-part></tp:taxon-name>)</article-title><source>Zookeys</source><day>09</day><month>06</month><year>2023</year><volume>1166</volume><fpage>175</fpage><lpage>234</lpage><pub-id pub-id-type="doi">10.3897/zookeys.1166.102941</pub-id></mixed-citation></tp:treatment-meta><tp:nomenclature><label>﻿</label><tp:taxon-name>
                <object-id xmlns:xlink="http://www.w3.org/1999/xlink" content-type="arpha" xlink:type="simple">1B7FAD5F-BE89-5545-9B52-5ABDCC6C537D</object-id>
                <tp:taxon-name-part taxon-name-part-type="genus" reg="Nigrobaetis">Nigrobaetis</tp:taxon-name-part>
                <tp:taxon-name-part taxon-name-part-type="species" reg="suma">suma</tp:taxon-name-part>
                <object-id xmlns:xlink="http://www.w3.org/1999/xlink" content-type="zoobank" xlink:type="simple">https://zoobank.org/BD78CF0A-B875-4035-BA4E-4F615DB810CE</object-id>
              </tp:taxon-name><tp:taxon-status xmlns:xlink="http://www.w3.org/1999/xlink" xlink:type="simple">sp. nov.</tp:taxon-status><xref ref-type="fig" rid="F21">Figs 21</xref><xref ref-type="fig" rid="F22">, 22</xref><xref ref-type="fig" rid="F23">, 23</xref><xref ref-type="fig" rid="F24">, 24</xref><xref ref-type="fig" rid="F25">, 25</xref><xref ref-type="fig" rid="F26">, 26</xref><xref ref-type="fig" rid="F27">, 27</xref><xref ref-type="fig" rid="F40">, 40c</xref></tp:nomenclature><tp:treatment-sec sec-type="Differential diagnosis" id="SECID0EO6AI"><title>Differential diagnosis.</title><p><bold>Larva.</bold> Following combination of characters: A) dorsal surface of labrum with submedian seta and two long, simple setae in submarginal position (Fig. <xref ref-type="fig" rid="F22">22b</xref>); B) right mandible: incisor with four denticles, kinetodontium with four denticles (Fig. <xref ref-type="fig" rid="F22">22c</xref>); C) left mandible: incisor with four denticles, kinetodontium with three denticles; margin between prostheca and mola straight, with row of short, setae-like processes (Fig. <xref ref-type="fig" rid="F22">22d</xref>); D) fore femur length ca. 3× maximum width, dorsal margin with ca. 11 curved, spine-like setae (Fig. <xref ref-type="fig" rid="F25">25a</xref>); E) tibia dorsally bare, distally with one stout, apically rounded seta (Fig. <xref ref-type="fig" rid="F25">25a, d</xref>); F) claw with 11 or 12 denticles (Fig. <xref ref-type="fig" rid="F25">25c</xref>); G) hind protoptera well developed (Fig. <xref ref-type="fig" rid="F25">25g</xref>); H) tergalii on abdominal segments I–VII; I) paraproct with six or seven marginal spines (Fig. <xref ref-type="fig" rid="F26">26b</xref>); J) posterior margins of abdominal terga: I–IV(V) smooth, without spines; (V–)VI with rudimentary spines; VII–IX with triangular, pointed spines (Fig. <xref ref-type="fig" rid="F26">26a</xref>).</p></tp:treatment-sec><tp:treatment-sec sec-type="description" id="SECID0EMBBI"><title>Description.</title><p><bold>Larva</bold> (Figs <xref ref-type="fig" rid="F21">21</xref>–<xref ref-type="fig" rid="F26">26</xref>). Body length 3.6–4.9 mm. Cerci ca. ¾ of body length, paracercus ca. ⅔ of cerci length. Antennae ca. 3× head length.</p><p><bold><italic>Colouration</italic></bold> (Fig. <xref ref-type="fig" rid="F21">21a, b</xref>). Head, thorax, and abdomen dorsally brown, abdominal terga VIII and IX bright beige. Head, thorax, and abdomen ventrally pale brown, abdominal sterna VIII–X ecru. Legs pale brown, femur basally, along margins, and in distal area darker. Caudalii pale brown.</p><fig id="F21" position="float" orientation="portrait"><object-id xmlns:xlink="http://www.w3.org/1999/xlink" content-type="doi" xlink:type="simple">10.3897/zookeys.1166.102941.figure21</object-id><object-id xmlns:xlink="http://www.w3.org/1999/xlink" content-type="arpha" xlink:type="simple">2850B39F-B6DE-5558-8764-E4A70FB04277</object-id><label>Figure 21.</label><caption><p><italic><tp:taxon-name><tp:taxon-name-part taxon-name-part-type="genus" reg="Nigrobaetis">Nigrobaetis</tp:taxon-name-part><tp:taxon-name-part taxon-name-part-type="species" reg="suma">suma</tp:taxon-name-part></tp:taxon-name></italic> sp. nov., larva habitus <bold>a</bold> dorsal view <bold>b</bold> ventral view. Scale bars: 1 mm.</p></caption><graphic xmlns:xlink="http://www.w3.org/1999/xlink" xlink:href="zookeys-1166-175_article-102941__-g021.jpg" position="float" orientation="portrait" xlink:type="simple" id="oo_862027.jpg"><uri content-type="original_file" xlink:type="simple">https://binary.pensoft.net/fig/862027</uri></graphic></fig><p><bold><italic>Labrum</italic></bold> (Fig. <xref ref-type="fig" rid="F22">22a, b</xref>). Length 0.7× maximum width. Distal margin with medial emargination and a small process. Dorsally with medium, fine, simple setae scattered over surface; submedian seta and two long, simple, submarginal setae. Ventrally with marginal row of setae composed of lateral and anterolateral long, feathered setae and medial long, bifid, pectinate setae.</p><fig id="F22" position="float" orientation="portrait"><object-id xmlns:xlink="http://www.w3.org/1999/xlink" content-type="doi" xlink:type="simple">10.3897/zookeys.1166.102941.figure22</object-id><object-id xmlns:xlink="http://www.w3.org/1999/xlink" content-type="arpha" xlink:type="simple">710FE07D-33AE-51AE-859B-D25BDC64738C</object-id><label>Figure 22.</label><caption><p><italic><tp:taxon-name><tp:taxon-name-part taxon-name-part-type="genus" reg="Nigrobaetis">Nigrobaetis</tp:taxon-name-part><tp:taxon-name-part taxon-name-part-type="species" reg="suma">suma</tp:taxon-name-part></tp:taxon-name></italic> sp. nov., larva morphology <bold>a</bold> labrum, ventral focus <bold>b</bold> labrum, dorsal focus (arrows: submedian and submarginal setae) <bold>c</bold> right mandible <bold>d</bold> left mandible. Scale bars: 20 µm.</p></caption><graphic xmlns:xlink="http://www.w3.org/1999/xlink" xlink:href="zookeys-1166-175_article-102941__-g022.jpg" position="float" orientation="portrait" xlink:type="simple" id="oo_862028.jpg"><uri content-type="original_file" xlink:type="simple">https://binary.pensoft.net/fig/862028</uri></graphic></fig><p><bold><italic>Right mandible</italic></bold> (Fig. <xref ref-type="fig" rid="F22">22c</xref>). Incisor and kinetodontium fused. Incisor with four denticles; kinetodontium with four denticles, inner margin of innermost denticle without row of thin setae. Prostheca stick-like, apicolaterally denticulate. Margin between prostheca and mola straight, with row of setae-like processes. Tuft of setae at apex of mola present.</p><p><bold><italic>Left mandible</italic></bold> (Fig. <xref ref-type="fig" rid="F22">22d</xref>). Incisor and kinetodontium fused. Incisor with four denticles; kinetodontium with three denticles. Prostheca robust, apically with small denticles and comb-shaped structure. Margin between prostheca and mola straight, with row of short, setae-like processes. Tuft of setae at apex of mola absent.</p><p><bold><italic>Hypopharynx and superlinguae</italic></bold> (Fig. <xref ref-type="fig" rid="F23">23a</xref>). Lingua approx. as long as <tp:taxon-name><tp:taxon-name-part taxon-name-part-type="genus" reg="Hypopharynx"/><tp:taxon-name-part taxon-name-part-type="species" reg="superlinguae">superlinguae</tp:taxon-name-part></tp:taxon-name>. Lingua longer than broad; medial tuft of stout setae poorly developed, broad; distal half laterally not expanded. Superlinguae distally straight; lateral margins rounded; fine, long, simple setae along distal margin.</p><fig id="F23" position="float" orientation="portrait"><object-id xmlns:xlink="http://www.w3.org/1999/xlink" content-type="doi" xlink:type="simple">10.3897/zookeys.1166.102941.figure23</object-id><object-id xmlns:xlink="http://www.w3.org/1999/xlink" content-type="arpha" xlink:type="simple">0BA6D7DC-0D01-5B91-AEA0-AFE25318BC7B</object-id><label>Figure 23.</label><caption><p><italic><tp:taxon-name><tp:taxon-name-part taxon-name-part-type="genus" reg="Nigrobaetis">Nigrobaetis</tp:taxon-name-part><tp:taxon-name-part taxon-name-part-type="species" reg="suma">suma</tp:taxon-name-part></tp:taxon-name></italic> sp. nov., larva morphology <bold>a</bold> hypopharynx and <tp:taxon-name><tp:taxon-name-part taxon-name-part-type="genus" reg="Hypopharynx"/><tp:taxon-name-part taxon-name-part-type="species" reg="superlinguae">superlinguae</tp:taxon-name-part></tp:taxon-name><bold>b, c</bold> maxilla <bold>d</bold> maxilla, ventrolateral section. Scale bars: 20 µm.</p></caption><graphic xmlns:xlink="http://www.w3.org/1999/xlink" xlink:href="zookeys-1166-175_article-102941__-g023.jpg" position="float" orientation="portrait" xlink:type="simple" id="oo_862029.jpg"><uri content-type="original_file" xlink:type="simple">https://binary.pensoft.net/fig/862029</uri></graphic></fig><p><bold><italic>Maxilla</italic></bold> (Fig. <xref ref-type="fig" rid="F23">23b–d</xref>). Galea-lacinia ventrally with two simple, apical setae under canines. Medially with one spine-like seta and ca. five long, simple setae. Maxillary palp ca. 1.3× as long as length of galea-lacinia; 2-segmented; segment II bent inwards, distal half sclerotised; palp segment II ca. 1.2× as long as segment I; setae on maxillary palp fine, simple, scattered over surface of segments I and II; apex of last segment slightly pointed.</p><p><bold><italic>Labium</italic></bold> (Fig. <xref ref-type="fig" rid="F24">24a–f</xref>). Glossa basally broad, narrowing toward apex; slightly shorter than paraglossa; inner margin with ca. eight spine-like setae; apex with two long and one medium, robust setae; outer margin with ca. six spine-like setae; ventral surface with fine, simple, scattered setae. Paraglossa curved inward; apex rounded; with three rows of long, robust, distally pectinate setae in apical area and ca. three medium, simple setae in medial and anteromedial area; dorsally with two long, spine-like, simple setae near inner margin. Labial palp with segment I 0.7× length of segments II and III combined. Segment I ventrally with short, fine, simple setae. Segment II without protuberance; ventral surface with short, fine, simple setae; dorsally with row of ca. three long, spine-like setae. Segment III subquadrangular; length ca. 0.9× maximum width; inner apical margin with some setae-like processes (Fig. <xref ref-type="fig" rid="F24">24f</xref>); ventrally with short, spine-like, simple setae and short, fine, simple setae.</p><fig id="F24" position="float" orientation="portrait"><object-id xmlns:xlink="http://www.w3.org/1999/xlink" content-type="doi" xlink:type="simple">10.3897/zookeys.1166.102941.figure24</object-id><object-id xmlns:xlink="http://www.w3.org/1999/xlink" content-type="arpha" xlink:type="simple">9868A3EC-0CDD-5F80-BAD7-8C6BA6BE39F6</object-id><label>Figure 24.</label><caption><p><italic><tp:taxon-name><tp:taxon-name-part taxon-name-part-type="genus" reg="Nigrobaetis">Nigrobaetis</tp:taxon-name-part><tp:taxon-name-part taxon-name-part-type="species" reg="suma">suma</tp:taxon-name-part></tp:taxon-name></italic> sp. nov., larva morphology <bold>a</bold> labium <bold>b</bold> glossa and paraglossa, ventral focus <bold>c</bold> glossa and paraglossa, dorsal focus <bold>d</bold> labial palp, dorsal focus <bold>e</bold> labial palp, ventral focus <bold>f</bold> labial palp, inner apical margin of segment III (arrows: setae-like processes). Scale bars: 20 µm.</p></caption><graphic xmlns:xlink="http://www.w3.org/1999/xlink" xlink:href="zookeys-1166-175_article-102941__-g024.jpg" position="float" orientation="portrait" xlink:type="simple" id="oo_862030.jpg"><uri content-type="original_file" xlink:type="simple">https://binary.pensoft.net/fig/862030</uri></graphic></fig><p><bold><italic>Hind protoptera</italic></bold> (Fig. <xref ref-type="fig" rid="F25">25g</xref>) well developed.</p><p><bold><italic>Foreleg</italic></bold> (Fig. <xref ref-type="fig" rid="F25">25a–e</xref>). Ratio of foreleg segments 1.4:1.0:0.8:0.3. <bold><italic>Femur</italic>.</bold> Length ca. 3× maximum width. Dorsal margin with ca. 11 curved, spine-like setae; length of setae 0.31× maximum width of femur. Apex rounded, with pair of spine-like setae. Many medium, stout, lanceolate setae along ventral margin; femoral patch absent. <bold><italic>Tibia</italic>.</bold> Dorsal margin bare, on apex one stout, apically rounded seta. Ventral margin with row of short curved, spine-like setae, on apex two longer, spine-like, pectinate setae. Anterior surface with stout, lanceolate setae along ventral margin. Patellatibial suture present on basal half. <bold><italic>Tarsus</italic>.</bold> Dorsal margin bare. Ventral margin with row of curved, spine-like setae. <bold><italic>Claw</italic></bold> with one row of 11 or 12 denticles; distally pointed; subapical setae absent.</p><fig id="F25" position="float" orientation="portrait"><object-id xmlns:xlink="http://www.w3.org/1999/xlink" content-type="doi" xlink:type="simple">10.3897/zookeys.1166.102941.figure25</object-id><object-id xmlns:xlink="http://www.w3.org/1999/xlink" content-type="arpha" xlink:type="simple">C50D72E6-5D57-5106-9B72-CB99ACF907CB</object-id><label>Figure 25.</label><caption><p><italic><tp:taxon-name><tp:taxon-name-part taxon-name-part-type="genus" reg="Nigrobaetis">Nigrobaetis</tp:taxon-name-part><tp:taxon-name-part taxon-name-part-type="species" reg="suma">suma</tp:taxon-name-part></tp:taxon-name></italic> sp. nov., larva morphology <bold>a</bold> foreleg <bold>b</bold> setae on ventral margin of fore femur <bold>c</bold> ventral apex of fore tibia and base of fore tarsus <bold>d</bold> seta on dorsal apex of fore tibia <bold>e</bold> fore claw <bold>f</bold> tergalius IV <bold>g</bold> right hind protopteron. Scale bars: 50 µm.</p></caption><graphic xmlns:xlink="http://www.w3.org/1999/xlink" xlink:href="zookeys-1166-175_article-102941__-g025.jpg" position="float" orientation="portrait" xlink:type="simple" id="oo_862031.jpg"><uri content-type="original_file" xlink:type="simple">https://binary.pensoft.net/fig/862031</uri></graphic></fig><p><bold><italic>Middle and hind legs</italic>.</bold> As foreleg; <italic>femur</italic> ventrally with few stout, lanceolate setae; <italic>tibia</italic> dorsal margin with row of stout setae.</p><p><bold><italic>Abdominal terga</italic></bold> (Fig. <xref ref-type="fig" rid="F26">26a</xref>). Surface with irregular rows of U-shaped scale bases. Posterior margin of terga: I–IV(V) smooth, without spines; (V–)VI with rudimentary spines; VII–IX with triangular, pointed spines.</p><fig id="F26" position="float" orientation="portrait"><object-id xmlns:xlink="http://www.w3.org/1999/xlink" content-type="doi" xlink:type="simple">10.3897/zookeys.1166.102941.figure26</object-id><object-id xmlns:xlink="http://www.w3.org/1999/xlink" content-type="arpha" xlink:type="simple">D34B72EF-28C9-54A7-86CF-7FCB013F4E46</object-id><label>Figure 26.</label><caption><p><italic><tp:taxon-name><tp:taxon-name-part taxon-name-part-type="genus" reg="Nigrobaetis">Nigrobaetis</tp:taxon-name-part><tp:taxon-name-part taxon-name-part-type="species" reg="suma">suma</tp:taxon-name-part></tp:taxon-name></italic> sp. nov., larva morphology <bold>a</bold> posterior margins of abdominal tergites IV–VII <bold>b</bold> paraproct <bold>c</bold> subimaginal gonostylus developing under cuticle of male last instar larva. Scale bars: 20 µm.</p></caption><graphic xmlns:xlink="http://www.w3.org/1999/xlink" xlink:href="zookeys-1166-175_article-102941__-g026.jpg" position="float" orientation="portrait" xlink:type="simple" id="oo_862032.jpg"><uri content-type="original_file" xlink:type="simple">https://binary.pensoft.net/fig/862032</uri></graphic></fig><p><bold><italic>Abdominal sterna</italic>.</bold> Posterior margin of sterna smooth, without spines.</p><p><bold><italic>Tergalii</italic></bold> (Fig. <xref ref-type="fig" rid="F25">25f</xref>). Present on segments I–VII. Margin with small denticles intercalating fine simple setae. Tracheae partly extending from main trunk toward inner and outer margins. Tergalius I as long as length of 2/3 of segment II; Tergalius IV as long as length of segments V and 1/3 VI combined; Tergalius VII as long as segments VIII and 1/3 IX combined.</p><p><bold><italic>Paraproct</italic></bold> (Fig. <xref ref-type="fig" rid="F26">26b</xref>). With six or seven stout, marginal spines. Surface scattered with U-shaped scale bases. Cercotractor with numerous small, marginal spines.</p><p><bold><italic>Subimaginal gonostyli</italic></bold> (Fig. <xref ref-type="fig" rid="F26">26c</xref>) developing under cuticle of male last instar larvae folded in <italic><tp:taxon-name><tp:taxon-name-part taxon-name-part-type="genus" reg="Nigrobaetis">Nigrobaetis</tp:taxon-name-part></tp:taxon-name></italic>-type (<xref ref-type="bibr" rid="B17">Kluge 2004</xref>: fig. 29G).</p><p><bold>Adult stages.</bold> Unknown.</p><p><bold>Eggs (Fig. <xref ref-type="fig" rid="F27">27</xref>).</bold> Ovoid; surface with numerous polygonal structural elements (surface of the eggs in Fig. <xref ref-type="fig" rid="F27">27</xref> could be partly degraded; a central, smaller, rounded, slightly elevated area surrounded by a round trench (as in other species) seems to be absent on the polygonal structural element, or invisible due to degradation).</p><fig id="F27" position="float" orientation="portrait"><object-id xmlns:xlink="http://www.w3.org/1999/xlink" content-type="doi" xlink:type="simple">10.3897/zookeys.1166.102941.figure27</object-id><object-id xmlns:xlink="http://www.w3.org/1999/xlink" content-type="arpha" xlink:type="simple">24EE1741-7FE3-5397-B8ED-9D033196F5F4</object-id><label>Figure 27.</label><caption><p><italic><tp:taxon-name><tp:taxon-name-part taxon-name-part-type="genus" reg="Nigrobaetis">Nigrobaetis</tp:taxon-name-part><tp:taxon-name-part taxon-name-part-type="species" reg="suma">suma</tp:taxon-name-part></tp:taxon-name></italic> sp. nov., eggs. Scale bars: 40 µm.</p></caption><graphic xmlns:xlink="http://www.w3.org/1999/xlink" xlink:href="zookeys-1166-175_article-102941__-g027.jpg" position="float" orientation="portrait" xlink:type="simple" id="oo_862033.jpg"><uri content-type="original_file" xlink:type="simple">https://binary.pensoft.net/fig/862033</uri></graphic></fig></tp:treatment-sec><tp:treatment-sec sec-type="etymology" id="SECID0E5YBI"><title>Etymology.</title><p>Referring to the island of Sumatra, where the species was collected.</p></tp:treatment-sec><tp:treatment-sec sec-type="distribution" id="SECID0EDZBI"><title>Distribution</title><p><bold>(Fig. <xref ref-type="fig" rid="F40">40c</xref>).</bold> Indonesia, Sumatra.</p></tp:treatment-sec><tp:treatment-sec sec-type="Biological aspects" id="SECID0EQZBI"><title>Biological aspects.</title><p>The specimens were collected at altitudes from 10 m to 1300 m, mostly in deforested or agricultural areas. The streams were in average 2–5 m wide, 15–50 cm deep and flowing with 0.5–0.7 m/s. The substrate was always a mix of substantial amounts of boulder, stones, gravel, and sand.</p></tp:treatment-sec><tp:treatment-sec sec-type="type material" id="SECID0EI1BI"><title>Type-material.</title><p><bold><italic>Holotype</italic>.</bold> Indonesia • larva; Sumatra, volcano Marapi, West; <named-content xmlns:xlink="http://www.w3.org/1999/xlink" content-type="dwc:verbatimCoordinates" xlink:type="simple"><named-content content-type="geo-json" specific-use="{&#34;type&#34;:&#34;Point&#34;,&#34;coordinates&#34;:[100.368889,-0.474722]}" id="NCID0EW1BI" xlink:type="simple">00°28'29"S, 100°22'08"E</named-content></named-content>; 553 m; 09.iv.2014; leg. M. Gueuning; on slide; GBIFCH00422020; <abbrev xmlns:xlink="http://www.w3.org/1999/xlink" content-type="institution" xlink:title="Muséum cantonal des Sciences Naturelles, Département de Zoologie, Lausanne" id="ABBRID0E21BI" xlink:type="simple">MZL</abbrev>. <bold><italic>Paratypes</italic>.</bold> Indonesia • 28 larvae; same data as holotype; 1 on slide; GBIFCH00592665; <abbrev xmlns:xlink="http://www.w3.org/1999/xlink" content-type="institution" xlink:title="Muséum cantonal des Sciences Naturelles, Département de Zoologie, Lausanne" id="ABBRID0EE2BI" xlink:type="simple">MZL</abbrev>; 27 in alcohol; GBIFCH00419696, GBIFCH00421961, GBIFCH00421976, GBIFCH00421985, GBIFCH00421992, GBIFCH00421997, GBIFCH00422012, GBIFCH00422014, GBIFCH00422016, GBIFCH00422017, GBIFCH00422034, GBIFCH00422435, GBIFCH00422704, GBIFCH00422929, GBIFCH00975675; <abbrev xmlns:xlink="http://www.w3.org/1999/xlink" content-type="institution" xlink:title="Muséum cantonal des Sciences Naturelles, Département de Zoologie, Lausanne" id="ABBRID0EJ2BI" xlink:type="simple">MZL</abbrev> • 1 larva; Sumatra, volcano Marapi; <named-content xmlns:xlink="http://www.w3.org/1999/xlink" content-type="dwc:verbatimCoordinates" xlink:type="simple"><named-content content-type="geo-json" specific-use="{&#34;type&#34;:&#34;Point&#34;,&#34;coordinates&#34;:[100.555000,-0.366111]}" id="NCID0ER2BI" xlink:type="simple">00°21'58"S, 100°33'18"E</named-content></named-content>; 890 m; 02.iv.2014, leg. M. Gueuning; in alcohol; GBIFCH00422001; <abbrev xmlns:xlink="http://www.w3.org/1999/xlink" content-type="institution" xlink:title="Muséum cantonal des Sciences Naturelles, Département de Zoologie, Lausanne" id="ABBRID0EW2BI" xlink:type="simple">MZL</abbrev> • 1 larva; Sumatra, volcano Marapi, East; <named-content xmlns:xlink="http://www.w3.org/1999/xlink" content-type="dwc:verbatimCoordinates" xlink:type="simple"><named-content content-type="geo-json" specific-use="{&#34;type&#34;:&#34;Point&#34;,&#34;coordinates&#34;:[100.511667,-0.359167]}" id="NCID0E52BI" xlink:type="simple">00°21'33"S, 100°30'42"E</named-content></named-content>; 1205 m; 03.iv.2014; leg. M. Gueuning; in alcohol; GBIFCH00422041; <abbrev xmlns:xlink="http://www.w3.org/1999/xlink" content-type="institution" xlink:title="Muséum cantonal des Sciences Naturelles, Département de Zoologie, Lausanne" id="ABBRID0ED3BI" xlink:type="simple">MZL</abbrev> • 2 larvae; Sumatra, volcano Sago, North, Riv. Simbukan; <named-content xmlns:xlink="http://www.w3.org/1999/xlink" content-type="dwc:verbatimCoordinates" xlink:type="simple"><named-content content-type="geo-json" specific-use="{&#34;type&#34;:&#34;Point&#34;,&#34;coordinates&#34;:[100.686944,-0.285556]}" id="NCID0EL3BI" xlink:type="simple">00°17'08"S, 100°41'13"E</named-content></named-content>; 880 m; 18.iii.2014; leg. M. Gueuning; in alcohol; GBIFCH00422027, GBIFCH00422037; <abbrev xmlns:xlink="http://www.w3.org/1999/xlink" content-type="institution" xlink:title="Muséum cantonal des Sciences Naturelles, Département de Zoologie, Lausanne" id="ABBRID0EQ3BI" xlink:type="simple">MZL</abbrev> • 6 larvae; Sumatra, volcano Sago, South, Riv. Kobun; <named-content xmlns:xlink="http://www.w3.org/1999/xlink" content-type="dwc:verbatimCoordinates" xlink:type="simple"><named-content content-type="geo-json" specific-use="{&#34;type&#34;:&#34;Point&#34;,&#34;coordinates&#34;:[100.659167,-0.375833]}" id="NCID0EY3BI" xlink:type="simple">00°22'33"S, 100°39'33"E</named-content></named-content>; 1095 m; 19.iii.2014; leg. M. Gueuning; in alcohol; GBIFCH00421959, GBIFCH00421966, GBIFCH00422005, GBIFCH00422025, GBIFCH00422040, GBIFCH00423021; <abbrev xmlns:xlink="http://www.w3.org/1999/xlink" content-type="institution" xlink:title="Muséum cantonal des Sciences Naturelles, Département de Zoologie, Lausanne" id="ABBRID0E43BI" xlink:type="simple">MZL</abbrev> • 2 larvae; Sumatra, volcano Sago, South, Riv. Tampo; <named-content xmlns:xlink="http://www.w3.org/1999/xlink" content-type="dwc:verbatimCoordinates" xlink:type="simple"><named-content content-type="geo-json" specific-use="{&#34;type&#34;:&#34;Point&#34;,&#34;coordinates&#34;:[100.695833,-0.372222]}" id="NCID0EF4BI" xlink:type="simple">00°22'20"S, 100°41'45"E</named-content></named-content>; 960 m; 20.iii.2014; leg. M. Gueuning; 1 on slide; GBIFCH00422032; 1 in alcohol; GBIFCH00421990; <abbrev xmlns:xlink="http://www.w3.org/1999/xlink" content-type="institution" xlink:title="Muséum cantonal des Sciences Naturelles, Département de Zoologie, Lausanne" id="ABBRID0EK4BI" xlink:type="simple">MZL</abbrev> • 1 larva; Sumatra, volcano Singgalang, riv. Caruak, <named-content xmlns:xlink="http://www.w3.org/1999/xlink" content-type="dwc:verbatimCoordinates" xlink:type="simple"><named-content content-type="geo-json" specific-use="{&#34;type&#34;:&#34;Point&#34;,&#34;coordinates&#34;:[100.378333,-0.382222]}" id="NCID0ES4BI" xlink:type="simple">00°22'56"S, 100°22'42"E</named-content></named-content>; 1300 m; 23.iii.2014; leg. M. Gueuning; in alcohol; GBIFCH00421956; <abbrev xmlns:xlink="http://www.w3.org/1999/xlink" content-type="institution" xlink:title="Muséum cantonal des Sciences Naturelles, Département de Zoologie, Lausanne" id="ABBRID0EX4BI" xlink:type="simple">MZL</abbrev> • 1 larva; Sumatra, volcano Singgalang, riv. Sianok; <named-content xmlns:xlink="http://www.w3.org/1999/xlink" content-type="dwc:verbatimCoordinates" xlink:type="simple"><named-content content-type="geo-json" specific-use="{&#34;type&#34;:&#34;Point&#34;,&#34;coordinates&#34;:[100.321944,-0.332500]}" id="NCID0E64BI" xlink:type="simple">00°19'57"S, 100°19'19"E</named-content></named-content>; 1150 m; 24.iii.2014; leg. M. Gueuning; on slide; GBIFCH00422030; <abbrev xmlns:xlink="http://www.w3.org/1999/xlink" content-type="institution" xlink:title="Muséum cantonal des Sciences Naturelles, Département de Zoologie, Lausanne" id="ABBRID0EE5BI" xlink:type="simple">MZL</abbrev> • 10 larvae; Sumatra, volcano Singgalang, riv. Airjernih; <named-content xmlns:xlink="http://www.w3.org/1999/xlink" content-type="dwc:verbatimCoordinates" xlink:type="simple"><named-content content-type="geo-json" specific-use="{&#34;type&#34;:&#34;Point&#34;,&#34;coordinates&#34;:[100.278889,-0.401944]}" id="NCID0EM5BI" xlink:type="simple">00°24'07"S, 100°16'44"E</named-content></named-content>; 840 m; 25.iii.2014; leg. M. Gueuning; 1 on slide; GBIFCH00592666; 9 in alcohol; GBIFCH00421960, GBIFCH00421970, GBIFCH00422010, GBIFCH00422018, GBIFCH00422028, GBIFCH00422038, GBIFCH00422973; <abbrev xmlns:xlink="http://www.w3.org/1999/xlink" content-type="institution" xlink:title="Muséum cantonal des Sciences Naturelles, Département de Zoologie, Lausanne" id="ABBRID0ER5BI" xlink:type="simple">MZL</abbrev> • 6 larvae; Sumatra, volcano Talamau, South, Riv. Pularian; <named-content xmlns:xlink="http://www.w3.org/1999/xlink" content-type="dwc:verbatimCoordinates" xlink:type="simple"><named-content content-type="geo-json" specific-use="{&#34;type&#34;:&#34;Point&#34;,&#34;coordinates&#34;:[100.000278,0.016667]}" id="NCID0EZ5BI" xlink:type="simple">00°00'60"N, 100°00'01"E</named-content></named-content>; 540 m; 01.iv.2014; leg. M. Gueuning; 1 on slide; GBIFCH00422013; 5 in alcohol; GBIFCH00421981, GBIFCH00421965, GBIFCH00422004, GBIFCH00422021, GBIFCH00423066; <abbrev xmlns:xlink="http://www.w3.org/1999/xlink" content-type="institution" xlink:title="Muséum cantonal des Sciences Naturelles, Département de Zoologie, Lausanne" id="ABBRID0E55BI" xlink:type="simple">MZL</abbrev> • 1 larva; Sumatra Barat, Sawahlunto, stream; <named-content xmlns:xlink="http://www.w3.org/1999/xlink" content-type="dwc:verbatimCoordinates" xlink:type="simple"><named-content content-type="geo-json" specific-use="{&#34;type&#34;:&#34;Point&#34;,&#34;coordinates&#34;:[100.778611,-0.688889]}" id="NCID0EG6BI" xlink:type="simple">00°41'20"S, 100°46'43"E</named-content></named-content>; 275.m; 10.xi.2011; leg. M. Balke; (UN5); in alcohol; GBIFCH00975705; <abbrev xmlns:xlink="http://www.w3.org/1999/xlink" content-type="institution" xlink:title="Muséum cantonal des Sciences Naturelles, Département de Zoologie, Lausanne" id="ABBRID0EL6BI" xlink:type="simple">MZL</abbrev> • 1 larva; Sumatra, upstream Tarusan; 10 m; 24.v.2010; leg. J.-M. Elouard; in alcohol; GBIFCH00975663; <abbrev xmlns:xlink="http://www.w3.org/1999/xlink" content-type="institution" xlink:title="Muséum cantonal des Sciences Naturelles, Département de Zoologie, Lausanne" id="ABBRID0EQ6BI" xlink:type="simple">MZL</abbrev> • 1 larva; Sumatra, Batusangkar, Riv. Lupuak Tapuak; 440 m; 27.v.2010; leg. J.-M. Elouard; on slide; GBIFCH00975664; <abbrev xmlns:xlink="http://www.w3.org/1999/xlink" content-type="institution" xlink:title="Muséum cantonal des Sciences Naturelles, Département de Zoologie, Lausanne" id="ABBRID0EV6BI" xlink:type="simple">MZL</abbrev>.</p></tp:treatment-sec><tp:treatment-sec><!--Section generated to contain objects referenced in tp:taxon-treatment.--><fig id="F40" position="float" orientation="portrait"><object-id xmlns:xlink="http://www.w3.org/1999/xlink" content-type="doi" xlink:type="simple">10.3897/zookeys.1166.102941.figure40</object-id><object-id xmlns:xlink="http://www.w3.org/1999/xlink" content-type="arpha" xlink:type="simple">882267F6-F6F5-5EEE-A465-FF836A7AD9D0</object-id><label>Figure 40.</label><caption><p><bold>a</bold><italic><tp:taxon-name><tp:taxon-name-part taxon-name-part-type="genus" reg="Nigrobaetis">Nigrobaetis</tp:taxon-name-part><tp:taxon-name-part taxon-name-part-type="species" reg="kaliman">kaliman</tp:taxon-name-part></tp:taxon-name></italic> sp. nov., egg <bold>b</bold><italic><tp:taxon-name><tp:taxon-name-part taxon-name-part-type="genus" reg="Nigrobaetis">Nigrobaetis</tp:taxon-name-part><tp:taxon-name-part taxon-name-part-type="species" reg="kaliman">kaliman</tp:taxon-name-part></tp:taxon-name></italic> sp. nov., pack of developing eggs (extracted from same larva than a) <bold>c</bold> distribution of <italic><tp:taxon-name><tp:taxon-name-part taxon-name-part-type="genus" reg="Nigrobaetis">Nigrobaetis</tp:taxon-name-part></tp:taxon-name></italic> species in Indonesia. Scale bars: 40 µm (<bold>a, b</bold>).</p></caption><graphic xmlns:xlink="http://www.w3.org/1999/xlink" xlink:href="zookeys-1166-175_article-102941__-g040.jpg" position="float" orientation="portrait" xlink:type="simple" id="oo_862046.jpg"><uri content-type="original_file" xlink:type="simple">https://binary.pensoft.net/fig/862046</uri></graphic></fig></tp:treatment-sec><ref-list><ref id="B17"><mixed-citation xmlns:xlink="http://www.w3.org/1999/xlink" xlink:type="simple"><person-group><name name-style="western"><surname>Kluge</surname><given-names>NJ</given-names></name></person-group> (<year>2004</year>) The phylogenetic system of <tp:taxon-name><tp:taxon-name-part taxon-name-part-type="order">Ephemeroptera</tp:taxon-name-part></tp:taxon-name>. Academic Publishers, Dordrecht, 1–442. <ext-link xlink:href="10.1007/978-94-007-0872-3" ext-link-type="doi" xlink:type="simple">https://doi.org/10.1007/978-94-007-0872-3</ext-link></mixed-citation></ref></ref-list></tp:taxon-treatment>
