# Supplementary material for: ﻿New species of Nigrobaetis from Southeast Asia (Ephemeroptera, Baetidae)
Source: Zookeys. 2023 Jun 9;1166:175–234. doi: 10.3897/zookeys.1166.102941 (PMC10276330; doi:10.3897/zookeys.1166.102941)
Supplement: XML Treatment for Nigrobaetis borneus [file zookeys.1166.102941-treatment5.xml]

<!DOCTYPE tp:taxon-treatment
  PUBLIC "-//TaxonX//DTD Taxonomic Treatment Publishing DTD v0 20100105//EN" "tax-treatment-NSO.dtd">
<tp:taxon-treatment xmlns:tp="http://www.plazi.org/taxpub"><tp:treatment-meta><kwd-group><label>Taxon classification</label><kwd>
                  <named-content content-type="kingdom">Animalia</named-content>
                </kwd><kwd>
                  <named-content content-type="order">Ephemeroptera</named-content>
                </kwd><kwd>
                  <named-content content-type="family">Baetidae</named-content>
                </kwd></kwd-group><mixed-citation publication-type="journal"><person-group><name><surname>Kaltenbach</surname><given-names>Thomas</given-names></name><name><surname>Gattolliat</surname><given-names>Jean-Luc</given-names></name></person-group><article-title>﻿New species of <italic><tp:taxon-name><tp:taxon-name-part taxon-name-part-type="genus" reg="Nigrobaetis">Nigrobaetis</tp:taxon-name-part></tp:taxon-name></italic> from Southeast Asia (<tp:taxon-name><tp:taxon-name-part taxon-name-part-type="order">Ephemeroptera</tp:taxon-name-part></tp:taxon-name>, <tp:taxon-name><tp:taxon-name-part taxon-name-part-type="family">Baetidae</tp:taxon-name-part></tp:taxon-name>)</article-title><source>Zookeys</source><day>09</day><month>06</month><year>2023</year><volume>1166</volume><fpage>175</fpage><lpage>234</lpage><pub-id pub-id-type="doi">10.3897/zookeys.1166.102941</pub-id></mixed-citation></tp:treatment-meta><tp:nomenclature><label>﻿</label><tp:taxon-name>
                <object-id xmlns:xlink="http://www.w3.org/1999/xlink" content-type="arpha" xlink:type="simple">98DA648D-D534-5947-AE1A-9EE3F24DA6DB</object-id>
                <tp:taxon-name-part taxon-name-part-type="genus" reg="Nigrobaetis">Nigrobaetis</tp:taxon-name-part>
                <tp:taxon-name-part taxon-name-part-type="species" reg="borneus">borneus</tp:taxon-name-part>
                <object-id xmlns:xlink="http://www.w3.org/1999/xlink" content-type="zoobank" xlink:type="simple">https://zoobank.org/C934D238-B803-4B19-897C-C35BE989726E</object-id>
              </tp:taxon-name><tp:taxon-status xmlns:xlink="http://www.w3.org/1999/xlink" xlink:type="simple">sp. nov.</tp:taxon-status><xref ref-type="fig" rid="F28">Figs 28</xref><xref ref-type="fig" rid="F29">, 29</xref><xref ref-type="fig" rid="F30">, 30</xref><xref ref-type="fig" rid="F31">, 31</xref><xref ref-type="fig" rid="F32">, 32</xref><xref ref-type="fig" rid="F33">, 33</xref><xref ref-type="fig" rid="F40">, 40c</xref></tp:nomenclature><tp:treatment-sec sec-type="Differential diagnosis" id="SECID0E6BCI"><title>Differential diagnosis.</title><p><bold>Larva.</bold> Following combination of characters: A) dorsal surface of labrum with submedian seta and two long, simple setae in submarginal position; length 0.8× width (Fig. <xref ref-type="fig" rid="F29">29a–c</xref>); B) right mandible: incisor with five denticles, kinetodontium with three denticles (Fig. <xref ref-type="fig" rid="F29">29d</xref>); C) left mandible: incisor with four denticles, kinetodontium with four denticles; margin between prostheca and mola straight, with row of few short, setae-like processes (Fig. <xref ref-type="fig" rid="F29">29e</xref>); D) fore femur length ca. 2.4× maximum width, dorsal margin with 7–9 curved, spine-like setae (Fig. <xref ref-type="fig" rid="F32">32a</xref>); E) tibia dorsally bare, distally with one stout, apically rounded seta (Fig. <xref ref-type="fig" rid="F32">32a, c</xref>); F) claw with 12–14 denticles (Fig. <xref ref-type="fig" rid="F32">32d</xref>); G) hind protoptera absent; H) tergalii on abdominal segments I–VII; I) posterior margins of abdominal terga: I smooth, without spines; II–IX with triangular, pointed spines (Fig. <xref ref-type="fig" rid="F33">33</xref>).</p></tp:treatment-sec><tp:treatment-sec sec-type="description" id="SECID0EVDCI"><title>Description.</title><p><bold>Larva</bold> (Figs <xref ref-type="fig" rid="F28">28</xref>–<xref ref-type="fig" rid="F33">33</xref>). Body length 3.0–3.3 mm. Caudalii broken. Antennae ca. 2.5× head length.</p><p><bold><italic>Colouration</italic></bold> (Fig. <xref ref-type="fig" rid="F28">28a–c</xref>). Head dorsally pale brown, thorax, and abdomen dorsally brown, with bright pattern as Fig. <xref ref-type="fig" rid="F28">28c</xref>. Head, thorax, and abdomen ventrally pale brown. Legs pale brown, femur apically brown and with a brown, distomedial spot. Caudalii brown.</p><fig id="F28" position="float" orientation="portrait"><object-id xmlns:xlink="http://www.w3.org/1999/xlink" content-type="doi" xlink:type="simple">10.3897/zookeys.1166.102941.figure28</object-id><object-id xmlns:xlink="http://www.w3.org/1999/xlink" content-type="arpha" xlink:type="simple">BC95241A-3F87-5BD0-8016-36D2E4391B5E</object-id><label>Figure 28.</label><caption><p><italic><tp:taxon-name><tp:taxon-name-part taxon-name-part-type="genus" reg="Nigrobaetis">Nigrobaetis</tp:taxon-name-part><tp:taxon-name-part taxon-name-part-type="species" reg="borneus">borneus</tp:taxon-name-part></tp:taxon-name></italic> sp. nov., larva habitus <bold>a</bold> dorsal view <bold>b</bold> ventral view (<bold>a, b</bold> after more than 20 years in 70% alcohol) <bold>c</bold> dorsal view (soon after collection). Scale bars: 1 mm.</p></caption><graphic xmlns:xlink="http://www.w3.org/1999/xlink" xlink:href="zookeys-1166-175_article-102941__-g028.jpg" position="float" orientation="portrait" xlink:type="simple" id="oo_862034.jpg"><uri content-type="original_file" xlink:type="simple">https://binary.pensoft.net/fig/862034</uri></graphic></fig><p><bold><italic>Labrum</italic></bold> (Fig. <xref ref-type="fig" rid="F29">29a–c</xref>). Length 0.8× maximum width. Distal margin with medial emargination and a small process. Dorsally with medium, fine, simple setae scattered over surface; submedian seta and two long, simple, submarginal setae. Ventrally with marginal row of setae composed of anterolateral long, feathered setae and medial long, bifid, pectinate setae.</p><fig id="F29" position="float" orientation="portrait"><object-id xmlns:xlink="http://www.w3.org/1999/xlink" content-type="doi" xlink:type="simple">10.3897/zookeys.1166.102941.figure29</object-id><object-id xmlns:xlink="http://www.w3.org/1999/xlink" content-type="arpha" xlink:type="simple">B8922286-76EB-54B3-A409-625926E7F864</object-id><label>Figure 29.</label><caption><p><italic><tp:taxon-name><tp:taxon-name-part taxon-name-part-type="genus" reg="Nigrobaetis">Nigrobaetis</tp:taxon-name-part><tp:taxon-name-part taxon-name-part-type="species" reg="borneus">borneus</tp:taxon-name-part></tp:taxon-name></italic> sp. nov., larva morphology <bold>a</bold> labrum, ventral focus <bold>b</bold> labrum, dorsal focus (arrow: submedian seta) <bold>c</bold> labrum, dorsal focus (arrows: submarginal setae) <bold>d</bold> right mandible <bold>e</bold> left mandible <bold>f</bold> left mandible, margin between prostheca and mola. Scale bars: 20 µm.</p></caption><graphic xmlns:xlink="http://www.w3.org/1999/xlink" xlink:href="zookeys-1166-175_article-102941__-g029.jpg" position="float" orientation="portrait" xlink:type="simple" id="oo_862035.jpg"><uri content-type="original_file" xlink:type="simple">https://binary.pensoft.net/fig/862035</uri></graphic></fig><p><bold><italic>Right mandible</italic></bold> (Fig. <xref ref-type="fig" rid="F29">29d</xref>). Incisor and kinetodontium fused. Incisor with four denticles; kinetodontium with five denticles, inner margin of innermost denticle without row of thin setae. Prostheca stick-like, apicolaterally denticulate. Margin between prostheca and mola straight, with row of setae-like processes. Tuft of setae at apex of mola present.</p><p><bold><italic>Left mandible</italic></bold> (Fig. <xref ref-type="fig" rid="F29">29e</xref>). Incisor and kinetodontium fused. Incisor with four denticles; kinetodontium with four denticles. Prostheca robust, apically with small denticles and comb-shaped structure. Margin between prostheca and mola straight, with row of few short, setae-like processes. Tuft of setae at apex of mola absent.</p><p><bold><italic>Hypopharynx and superlinguae</italic></bold> (Fig. <xref ref-type="fig" rid="F30">30a</xref>). Lingua shorter than <tp:taxon-name><tp:taxon-name-part taxon-name-part-type="genus" reg="Hypopharynx"/><tp:taxon-name-part taxon-name-part-type="species" reg="superlinguae">superlinguae</tp:taxon-name-part></tp:taxon-name>. Lingua longer than broad; medial tuft of stout setae poorly developed; distal half laterally not expanded. Superlinguae distally rounded; lateral margins rounded; fine, long, simple setae along distal margin.</p><fig id="F30" position="float" orientation="portrait"><object-id xmlns:xlink="http://www.w3.org/1999/xlink" content-type="doi" xlink:type="simple">10.3897/zookeys.1166.102941.figure30</object-id><object-id xmlns:xlink="http://www.w3.org/1999/xlink" content-type="arpha" xlink:type="simple">C7182E8C-F7EF-51F4-A090-70D4C3F2589F</object-id><label>Figure 30.</label><caption><p><italic><tp:taxon-name><tp:taxon-name-part taxon-name-part-type="genus" reg="Nigrobaetis">Nigrobaetis</tp:taxon-name-part><tp:taxon-name-part taxon-name-part-type="species" reg="borneus">borneus</tp:taxon-name-part></tp:taxon-name></italic> sp. nov., larva morphology <bold>a</bold> hypopharynx and <tp:taxon-name><tp:taxon-name-part taxon-name-part-type="genus" reg="Hypopharynx"/><tp:taxon-name-part taxon-name-part-type="species" reg="superlinguae">superlinguae</tp:taxon-name-part></tp:taxon-name><bold>b</bold> maxilla <bold>c</bold> maxillary palp <bold>d</bold> maxilla, ventrolateral section. Scale bars: 20 µm.</p></caption><graphic xmlns:xlink="http://www.w3.org/1999/xlink" xlink:href="zookeys-1166-175_article-102941__-g030.jpg" position="float" orientation="portrait" xlink:type="simple" id="oo_862036.jpg"><uri content-type="original_file" xlink:type="simple">https://binary.pensoft.net/fig/862036</uri></graphic></fig><p><bold><italic>Maxilla</italic></bold> (Fig. <xref ref-type="fig" rid="F30">30b–d</xref>). Galea-lacinia ventrally with two simple, apical setae under canines. Medially with one spine-like seta and ca. four long, simple setae. Maxillary palp ca. 1.2× as long as length of galea-lacinia; 2-segmented; palp segment II ca. 1.3× as long as segment I; setae on maxillary palp fine, simple, scattered over surface of segments I and II; apex of last segment slightly pointed.</p><p><bold><italic>Labium</italic></bold> (Fig. <xref ref-type="fig" rid="F31">31a–f</xref>). Glossa basally broad, narrowing toward apex; approx. as long as paraglossa; inner margin with ca. eight spine-like setae; apex with two long and one medium, robust setae; outer margin with ca. six spine-like setae; ventral surface with fine, simple, scattered setae. Paraglossa curved inward; apex rounded; with three rows of long, robust, distally pectinate setae in apical area and ca. two medium, simple setae in anteromedial area; dorsally with three long, spine-like, simple setae near inner margin. Labial palp with segment I 0.9× length of segments II and III combined. Segment I ventrally with short, fine, simple setae. Segment II without protuberance; ventral surface with short, fine, simple setae; dorsally with row of ca. three long, spine-like setae. Segment III slightly pentagonal; length subequal to maximum width; inner apical margin with some setae-like processes (Fig. <xref ref-type="fig" rid="F31">31f</xref>); ventrally with short, spine-like, simple setae and short, fine, simple setae.</p><fig id="F31" position="float" orientation="portrait"><object-id xmlns:xlink="http://www.w3.org/1999/xlink" content-type="doi" xlink:type="simple">10.3897/zookeys.1166.102941.figure31</object-id><object-id xmlns:xlink="http://www.w3.org/1999/xlink" content-type="arpha" xlink:type="simple">88BA6F2D-6C7B-5367-9A17-09442C2EED23</object-id><label>Figure 31.</label><caption><p><italic><tp:taxon-name><tp:taxon-name-part taxon-name-part-type="genus" reg="Nigrobaetis">Nigrobaetis</tp:taxon-name-part><tp:taxon-name-part taxon-name-part-type="species" reg="borneus">borneus</tp:taxon-name-part></tp:taxon-name></italic> sp. nov., larva morphology <bold>a</bold> labium <bold>b</bold> glossae and paraglossae, ventral focus <bold>c</bold> glossae and paraglossae, dorsal focus <bold>d</bold> labial palp, ventral focus <bold>e</bold> labial palp, dorsal focus <bold>f</bold> labial palp, inner apical margin of segment III (arrows: setae-like processes). Scale bars: 20 µm.</p></caption><graphic xmlns:xlink="http://www.w3.org/1999/xlink" xlink:href="zookeys-1166-175_article-102941__-g031.jpg" position="float" orientation="portrait" xlink:type="simple" id="oo_862037.jpg"><uri content-type="original_file" xlink:type="simple">https://binary.pensoft.net/fig/862037</uri></graphic></fig><p><bold><italic>Hind protoptera</italic></bold>: Absent.</p><p><bold><italic>Foreleg</italic></bold> (Fig. <xref ref-type="fig" rid="F32">32a–d</xref>). Ratio of foreleg segments 1.2:1.0:0.9:0.3. <bold><italic>Femur</italic>.</bold> Length ca. 2.4× maximum width. Dorsal margin with 7–9 curved, spine-like setae; length of setae 0.27× maximum width of femur. Apex rounded, with pair of spine-like setae. Medium, stout, lanceolate setae along ventral margin; femoral patch absent. <bold><italic>Tibia</italic>.</bold> Dorsal margin bare, on apex one stout, apically rounded seta. Ventral margin with row of short to medium curved, spine-like setae, on apex two longer, spine-like, pectinate setae. Anterior surface with few stout, lanceolate setae along ventral margin. Patellatibial suture present on basal half. <bold><italic>Tarsus</italic>.</bold> Dorsal margin bare. Ventral margin with row of curved, spine-like setae. <bold><italic>Claw</italic></bold> with one row of 12–14 denticles; distally pointed; subapical setae absent.</p><fig id="F32" position="float" orientation="portrait"><object-id xmlns:xlink="http://www.w3.org/1999/xlink" content-type="doi" xlink:type="simple">10.3897/zookeys.1166.102941.figure32</object-id><object-id xmlns:xlink="http://www.w3.org/1999/xlink" content-type="arpha" xlink:type="simple">A279616D-F7FC-57E3-89CD-0B8D2E0E8CCC</object-id><label>Figure 32.</label><caption><p><italic><tp:taxon-name><tp:taxon-name-part taxon-name-part-type="genus" reg="Nigrobaetis">Nigrobaetis</tp:taxon-name-part><tp:taxon-name-part taxon-name-part-type="species" reg="borneus">borneus</tp:taxon-name-part></tp:taxon-name></italic> sp. nov., larva morphology <bold>a</bold> foreleg <bold>b</bold> setae on ventral margin of fore femur <bold>c</bold> seta on dorsal apex of fore tibia <bold>d</bold> fore claw <bold>e</bold> tergalius V. Scale bars: 50 µm.</p></caption><graphic xmlns:xlink="http://www.w3.org/1999/xlink" xlink:href="zookeys-1166-175_article-102941__-g032.jpg" position="float" orientation="portrait" xlink:type="simple" id="oo_862038.jpg"><uri content-type="original_file" xlink:type="simple">https://binary.pensoft.net/fig/862038</uri></graphic></fig><p><bold><italic>Middle and hind legs</italic>.</bold> As foreleg.</p><p><bold><italic>Abdominal terga</italic></bold> (Fig. <xref ref-type="fig" rid="F33">33</xref>). Surface with irregular rows of U-shaped scale bases. Posterior margin of terga: I smooth, without spines; II–IX with triangular, pointed spines.</p><fig id="F33" position="float" orientation="portrait"><object-id xmlns:xlink="http://www.w3.org/1999/xlink" content-type="doi" xlink:type="simple">10.3897/zookeys.1166.102941.figure33</object-id><object-id xmlns:xlink="http://www.w3.org/1999/xlink" content-type="arpha" xlink:type="simple">C69D1ECC-31E8-541A-A20D-BA3C5D8F1A91</object-id><label>Figure 33.</label><caption><p><italic><tp:taxon-name><tp:taxon-name-part taxon-name-part-type="genus" reg="Nigrobaetis">Nigrobaetis</tp:taxon-name-part><tp:taxon-name-part taxon-name-part-type="species" reg="borneus">borneus</tp:taxon-name-part></tp:taxon-name></italic> sp. nov., larva morphology a posterior margins of abdominal tergites III, V–VII. Scale bars: 20 µm.</p></caption><graphic xmlns:xlink="http://www.w3.org/1999/xlink" xlink:href="zookeys-1166-175_article-102941__-g033.jpg" position="float" orientation="portrait" xlink:type="simple" id="oo_862039.jpg"><uri content-type="original_file" xlink:type="simple">https://binary.pensoft.net/fig/862039</uri></graphic></fig><p><bold><italic>Abdominal sterna</italic>.</bold> Posterior margin of sterna smooth, without spines.</p><p><bold><italic>Tergalii</italic></bold> (Fig. <xref ref-type="fig" rid="F32">32e</xref>). Present on segments I–VII. Margin with small denticles intercalating fine simple setae. Tracheae restricted to main trunk and few branches, not reaching margins. Tergalius I as long as length of segment II; Tergalius IV as long as length of segments V and 1/2 VI combined; Tergalius VII as long as segments VIII and 1/2 IX combined.</p><p><bold><italic>Paraproct</italic>.</bold> With six or seven stout, marginal spines. Surface scattered with U-shaped scale bases, fine, simple setae, and micropores. Cercotractor with numerous small, marginal spines.</p><p><bold>Adult stages.</bold> Unknown.</p></tp:treatment-sec><tp:treatment-sec sec-type="etymology" id="SECID0EAYCI"><title>Etymology.</title><p>Referring to the island of Borneo, where the species was collected.</p></tp:treatment-sec><tp:treatment-sec sec-type="distribution" id="SECID0EFYCI"><title>Distribution</title><p><bold>(Fig. <xref ref-type="fig" rid="F40">40c</xref>).</bold> Indonesia, Borneo (East Kalimantan).</p></tp:treatment-sec><tp:treatment-sec sec-type="Biological aspects" id="SECID0ESYCI"><title>Biological aspects.</title><p>The specimens were collected at an altitude of 160 m in a large (width ca. 36 m), shallow (depth ca. 0.1 m), fast flowing (ca. 0.9 m/s) stream. The stream was characterised by equally run/riffles and pools. Water temperature was 25 °C, substrate was dominated by boulder and cobble.</p></tp:treatment-sec><tp:treatment-sec sec-type="type material" id="SECID0EKZCI"><title>Type-material.</title><p><bold><italic>Holotype</italic>.</bold> Indonesia • larva; East Kalimantan, Bas. Malinau, riv. Seturan, loc. Seturan (2001-block 57), trib. Bengahau; <named-content xmlns:xlink="http://www.w3.org/1999/xlink" content-type="dwc:verbatimCoordinates" xlink:type="simple"><named-content content-type="geo-json" specific-use="{&#34;type&#34;:&#34;Point&#34;,&#34;coordinates&#34;:[116.512778,2.989444]}" id="NCID0EYZCI" xlink:type="simple">02°59'22"N, 116°30'46"E</named-content></named-content>; 08.viii.2000; leg. P. Derleth; on slide; GBIFCH00592663; <abbrev xmlns:xlink="http://www.w3.org/1999/xlink" content-type="institution" xlink:title="Muséum cantonal des Sciences Naturelles, Département de Zoologie, Lausanne" id="ABBRID0E4ZCI" xlink:type="simple">MZL</abbrev>. <bold><italic>Paratypes</italic>.</bold> Indonesia • 3 larvae; same data as holotype; 1 on slide; GBIFCH00975692; 2 in alcohol; GBIFCH00975674; <abbrev xmlns:xlink="http://www.w3.org/1999/xlink" content-type="institution" xlink:title="Muséum cantonal des Sciences Naturelles, Département de Zoologie, Lausanne" id="ABBRID0EG1CI" xlink:type="simple">MZL</abbrev>.</p></tp:treatment-sec><tp:treatment-sec><!--Section generated to contain objects referenced in tp:taxon-treatment.--><fig id="F40" position="float" orientation="portrait"><object-id xmlns:xlink="http://www.w3.org/1999/xlink" content-type="doi" xlink:type="simple">10.3897/zookeys.1166.102941.figure40</object-id><object-id xmlns:xlink="http://www.w3.org/1999/xlink" content-type="arpha" xlink:type="simple">882267F6-F6F5-5EEE-A465-FF836A7AD9D0</object-id><label>Figure 40.</label><caption><p><bold>a</bold><italic><tp:taxon-name><tp:taxon-name-part taxon-name-part-type="genus" reg="Nigrobaetis">Nigrobaetis</tp:taxon-name-part><tp:taxon-name-part taxon-name-part-type="species" reg="kaliman">kaliman</tp:taxon-name-part></tp:taxon-name></italic> sp. nov., egg <bold>b</bold><italic><tp:taxon-name><tp:taxon-name-part taxon-name-part-type="genus" reg="Nigrobaetis">Nigrobaetis</tp:taxon-name-part><tp:taxon-name-part taxon-name-part-type="species" reg="kaliman">kaliman</tp:taxon-name-part></tp:taxon-name></italic> sp. nov., pack of developing eggs (extracted from same larva than a) <bold>c</bold> distribution of <italic><tp:taxon-name><tp:taxon-name-part taxon-name-part-type="genus" reg="Nigrobaetis">Nigrobaetis</tp:taxon-name-part></tp:taxon-name></italic> species in Indonesia. Scale bars: 40 µm (<bold>a, b</bold>).</p></caption><graphic xmlns:xlink="http://www.w3.org/1999/xlink" xlink:href="zookeys-1166-175_article-102941__-g040.jpg" position="float" orientation="portrait" xlink:type="simple" id="oo_862046.jpg"><uri content-type="original_file" xlink:type="simple">https://binary.pensoft.net/fig/862046</uri></graphic></fig></tp:treatment-sec></tp:taxon-treatment>
