# Supplementary material for: ﻿New species of Nigrobaetis from Southeast Asia (Ephemeroptera, Baetidae)
Source: Zookeys. 2023 Jun 9;1166:175–234. doi: 10.3897/zookeys.1166.102941 (PMC10276330; doi:10.3897/zookeys.1166.102941)
Supplement: XML Treatment for Nigrobaetis kaliman [file zookeys.1166.102941-treatment6.xml]

<!DOCTYPE tp:taxon-treatment
  PUBLIC "-//TaxonX//DTD Taxonomic Treatment Publishing DTD v0 20100105//EN" "tax-treatment-NSO.dtd">
<tp:taxon-treatment xmlns:tp="http://www.plazi.org/taxpub"><tp:treatment-meta><kwd-group><label>Taxon classification</label><kwd>
                  <named-content content-type="kingdom">Animalia</named-content>
                </kwd><kwd>
                  <named-content content-type="order">Ephemeroptera</named-content>
                </kwd><kwd>
                  <named-content content-type="family">Baetidae</named-content>
                </kwd></kwd-group><mixed-citation publication-type="journal"><person-group><name><surname>Kaltenbach</surname><given-names>Thomas</given-names></name><name><surname>Gattolliat</surname><given-names>Jean-Luc</given-names></name></person-group><article-title>﻿New species of <italic><tp:taxon-name><tp:taxon-name-part taxon-name-part-type="genus" reg="Nigrobaetis">Nigrobaetis</tp:taxon-name-part></tp:taxon-name></italic> from Southeast Asia (<tp:taxon-name><tp:taxon-name-part taxon-name-part-type="order">Ephemeroptera</tp:taxon-name-part></tp:taxon-name>, <tp:taxon-name><tp:taxon-name-part taxon-name-part-type="family">Baetidae</tp:taxon-name-part></tp:taxon-name>)</article-title><source>Zookeys</source><day>09</day><month>06</month><year>2023</year><volume>1166</volume><fpage>175</fpage><lpage>234</lpage><pub-id pub-id-type="doi">10.3897/zookeys.1166.102941</pub-id></mixed-citation></tp:treatment-meta><tp:nomenclature><label>﻿</label><tp:taxon-name>
                <object-id xmlns:xlink="http://www.w3.org/1999/xlink" content-type="arpha" xlink:type="simple">2A501767-DAB2-52D3-A9C7-D9E79A219EAB</object-id>
                <tp:taxon-name-part taxon-name-part-type="genus" reg="Nigrobaetis">Nigrobaetis</tp:taxon-name-part>
                <tp:taxon-name-part taxon-name-part-type="species" reg="kaliman">kaliman</tp:taxon-name-part>
                <object-id xmlns:xlink="http://www.w3.org/1999/xlink" content-type="zoobank" xlink:type="simple">https://zoobank.org/6B919B4B-AE54-40FB-9951-BF0C40797BD9</object-id>
              </tp:taxon-name><tp:taxon-status xmlns:xlink="http://www.w3.org/1999/xlink" xlink:type="simple">sp. nov.</tp:taxon-status><xref ref-type="fig" rid="F34">Figs 34</xref><xref ref-type="fig" rid="F35">, 35</xref><xref ref-type="fig" rid="F36">, 36</xref><xref ref-type="fig" rid="F37">, 37</xref><xref ref-type="fig" rid="F38">, 38</xref><xref ref-type="fig" rid="F39">, 39</xref><xref ref-type="fig" rid="F40">, 40</xref></tp:nomenclature><tp:treatment-sec sec-type="Differential diagnosis" id="SECID0EQ3CI"><title>Differential diagnosis.</title><p><bold>Larva.</bold> Following combination of characters: A) dorsal surface of labrum with submedian seta and a short, submarginal arc of three long, simple setae (Fig. <xref ref-type="fig" rid="F35">35b</xref>); B) right mandible: incisor with four denticles, kinetodontium with four denticles (Fig. <xref ref-type="fig" rid="F35">35c</xref>); C) left mandible: incisor with four or five denticles, kinetodontium with three denticles; margin between prostheca and mola straight, with row of few short, setae-like processes (Fig. <xref ref-type="fig" rid="F35">35d</xref>); D) fore femur length ca. 3× maximum width, dorsal margin with 7–9 curved, spine-like setae (Fig. <xref ref-type="fig" rid="F38">38a</xref>); E) tibia dorsally with row of spine-like, apically rounded setae; distally with one stout, apically rounded seta (Fig. <xref ref-type="fig" rid="F38">38a, b</xref>); F) claw with ten or eleven denticles (Fig. <xref ref-type="fig" rid="F38">38e</xref>); G) hind protoptera absent; H) tergalii on abdominal segments I–VII; I) posterior margins of abdominal terga: I–V (IV) smooth, without spines; (V) VI–IX with triangular, pointed spines (Fig. <xref ref-type="fig" rid="F39">39a</xref>).</p></tp:treatment-sec><tp:treatment-sec sec-type="description" id="SECID0EG5CI"><title>Description.</title><p><bold>Larva</bold> (Figs <xref ref-type="fig" rid="F34">34</xref>–<xref ref-type="fig" rid="F39">39</xref>). Body length 3.5–4.6 mm. Caudalii broken. Antennae ca. 3× head length.</p><p><bold><italic>Colouration</italic></bold> (Fig. <xref ref-type="fig" rid="F34">34a–c</xref>). Head, thorax, and abdomen dorsally brown, abdominal terga VI and VII darker, abdominal terga VIII and IX pale brown. Head, thorax, and abdomen ventrally pale brown. Legs brown, femur mediobasally with bright area. Caudalii brown.</p><fig id="F34" position="float" orientation="portrait"><object-id xmlns:xlink="http://www.w3.org/1999/xlink" content-type="doi" xlink:type="simple">10.3897/zookeys.1166.102941.figure34</object-id><object-id xmlns:xlink="http://www.w3.org/1999/xlink" content-type="arpha" xlink:type="simple">4FD58E2A-5165-589C-B57C-3C745B144B77</object-id><label>Figure 34.</label><caption><p><italic><tp:taxon-name><tp:taxon-name-part taxon-name-part-type="genus" reg="Nigrobaetis">Nigrobaetis</tp:taxon-name-part><tp:taxon-name-part taxon-name-part-type="species" reg="kaliman">kaliman</tp:taxon-name-part></tp:taxon-name></italic> sp. nov., larva habitus <bold>a</bold> dorsal view <bold>b</bold> ventral view (<bold>a, b</bold> after more than 20 years in 70% alcohol) <bold>c</bold> dorsal view (soon after collection). Scale bars: 1 mm.</p></caption><graphic xmlns:xlink="http://www.w3.org/1999/xlink" xlink:href="zookeys-1166-175_article-102941__-g034.jpg" position="float" orientation="portrait" xlink:type="simple" id="oo_862040.jpg"><uri content-type="original_file" xlink:type="simple">https://binary.pensoft.net/fig/862040</uri></graphic></fig><p><bold><italic>Labrum</italic></bold> (Fig. <xref ref-type="fig" rid="F35">35a, b</xref>). Length 0.7× maximum width. Distal margin with medial emargination and a small process. Dorsally with medium, fine, simple setae scattered over surface; submedian seta and several long, simple, submarginal setae. Ventrally with marginal row of setae composed of anterolateral long, feathered setae and medial long, bifid, pectinate setae.</p><fig id="F35" position="float" orientation="portrait"><object-id xmlns:xlink="http://www.w3.org/1999/xlink" content-type="doi" xlink:type="simple">10.3897/zookeys.1166.102941.figure35</object-id><object-id xmlns:xlink="http://www.w3.org/1999/xlink" content-type="arpha" xlink:type="simple">57B42434-40DD-5C08-A7AC-971B2B715CE5</object-id><label>Figure 35.</label><caption><p><italic><tp:taxon-name><tp:taxon-name-part taxon-name-part-type="genus" reg="Nigrobaetis">Nigrobaetis</tp:taxon-name-part><tp:taxon-name-part taxon-name-part-type="species" reg="kaliman">kaliman</tp:taxon-name-part></tp:taxon-name></italic> sp. nov., larva morphology <bold>a</bold> labrum, ventral focus <bold>b</bold> labrum, dorsal focus (arrows: submedian and submarginal setae) <bold>c</bold> right mandible <bold>d</bold> left mandible. Scale bars: 20 µm.</p></caption><graphic xmlns:xlink="http://www.w3.org/1999/xlink" xlink:href="zookeys-1166-175_article-102941__-g035.jpg" position="float" orientation="portrait" xlink:type="simple" id="oo_862041.jpg"><uri content-type="original_file" xlink:type="simple">https://binary.pensoft.net/fig/862041</uri></graphic></fig><p><bold><italic>Right mandible</italic></bold> (Fig. <xref ref-type="fig" rid="F35">35c</xref>). Incisor and kinetodontium fused. Incisor with four denticles; kinetodontium with four denticles, inner margin of innermost denticle without row of thin setae. Prostheca stick-like, apicolaterally denticulate. Margin between prostheca and mola straight, with row of setae-like processes. Tuft of setae at apex of mola present.</p><p><bold><italic>Left mandible</italic></bold> (Fig. <xref ref-type="fig" rid="F35">35d</xref>). Incisor and kinetodontium fused. Incisor with four denticles; kinetodontium with three denticles. Prostheca robust, apically with small denticles and comb-shaped structure. Margin between prostheca and mola straight, with row of short, setae-like processes. Tuft of setae at apex of mola absent.</p><p><bold><italic>Hypopharynx and superlinguae</italic></bold> (Fig. <xref ref-type="fig" rid="F36">36a</xref>). Lingua shorter than <tp:taxon-name><tp:taxon-name-part taxon-name-part-type="genus" reg="Hypopharynx"/><tp:taxon-name-part taxon-name-part-type="species" reg="superlinguae">superlinguae</tp:taxon-name-part></tp:taxon-name>. Lingua longer than broad; medial tuft of stout setae poorly developed; distal half laterally slightly expanded. Superlinguae distally rounded; lateral margins rounded; fine, long, simple setae along distal margin.</p><fig id="F36" position="float" orientation="portrait"><object-id xmlns:xlink="http://www.w3.org/1999/xlink" content-type="doi" xlink:type="simple">10.3897/zookeys.1166.102941.figure36</object-id><object-id xmlns:xlink="http://www.w3.org/1999/xlink" content-type="arpha" xlink:type="simple">3238C950-F429-5300-990C-90E1CC247D91</object-id><label>Figure 36.</label><caption><p><italic><tp:taxon-name><tp:taxon-name-part taxon-name-part-type="genus" reg="Nigrobaetis">Nigrobaetis</tp:taxon-name-part><tp:taxon-name-part taxon-name-part-type="species" reg="kaliman">kaliman</tp:taxon-name-part></tp:taxon-name></italic> sp. nov., larva morphology <bold>a</bold> hypopharynx and <tp:taxon-name><tp:taxon-name-part taxon-name-part-type="genus" reg="Hypopharynx"/><tp:taxon-name-part taxon-name-part-type="species" reg="superlinguae">superlinguae</tp:taxon-name-part></tp:taxon-name><bold>b, c</bold> maxilla <bold>d</bold> maxilla, ventrolateral section. Scale bars: 20 µm.</p></caption><graphic xmlns:xlink="http://www.w3.org/1999/xlink" xlink:href="zookeys-1166-175_article-102941__-g036.jpg" position="float" orientation="portrait" xlink:type="simple" id="oo_862042.jpg"><uri content-type="original_file" xlink:type="simple">https://binary.pensoft.net/fig/862042</uri></graphic></fig><p><bold><italic>Maxilla</italic></bold> (Fig. <xref ref-type="fig" rid="F36">36b–d</xref>). Galea-lacinia ventrally with two simple, apical setae under canines. Medially with one spine-like, pectinate seta and ca. five long, simple setae. Maxillary palp ca. 1.3× as long as length of galea-lacinia; 2-segmented; palp segment II approx. as long as segment I; setae on maxillary palp fine, simple, scattered over surface of segments I and II; apex of last segment slightly pointed.</p><p><bold><italic>Labium</italic></bold> (Fig. <xref ref-type="fig" rid="F37">37a–f</xref>). Glossa basally broad, narrowing toward apex; approx. as long as paraglossa; inner margin with ca. seven spine-like setae; apex with two long and one medium, robust setae; outer margin with ca. six spine-like setae; ventral surface with row of fine, simple, setae along inner margin. Paraglossa curved inward; apex rounded; with three rows of long, robust, distally pectinate setae in apical area and ca. three medium, simple setae in distal area; dorsally with three long, spine-like, simple setae near inner margin. Labial palp with segment I slightly longer than segments II and III combined. Segment I ventrally with short, fine, simple setae. Segment II without protuberance; ventral surface with short, fine, simple setae; dorsally with row of ca. four long, spine-like setae. Segment III slightly pentagonal; length ca. 1.2× maximum width; inner apical margin with some setae-like processes (Fig. <xref ref-type="fig" rid="F37">37f</xref>); ventrally with short, spine-like, simple setae and short, fine, simple setae.</p><fig id="F37" position="float" orientation="portrait"><object-id xmlns:xlink="http://www.w3.org/1999/xlink" content-type="doi" xlink:type="simple">10.3897/zookeys.1166.102941.figure37</object-id><object-id xmlns:xlink="http://www.w3.org/1999/xlink" content-type="arpha" xlink:type="simple">96BC4B6E-234A-5AD1-81BB-2F455E890B84</object-id><label>Figure 37.</label><caption><p><italic><tp:taxon-name><tp:taxon-name-part taxon-name-part-type="genus" reg="Nigrobaetis">Nigrobaetis</tp:taxon-name-part><tp:taxon-name-part taxon-name-part-type="species" reg="kaliman">kaliman</tp:taxon-name-part></tp:taxon-name></italic> sp. nov., larva morphology <bold>a</bold> labium <bold>b</bold> labial palp, dorsal focus <bold>c</bold> labial palp, ventral focus <bold>d</bold> glossae and paraglossae, ventral focus <bold>e</bold> apex of glossae and paraglossae, dorsal focus <bold>f</bold> labial palp, inner apical margin of segment III (arrows: setae-like processes). Scale bars: 20 µm.</p></caption><graphic xmlns:xlink="http://www.w3.org/1999/xlink" xlink:href="zookeys-1166-175_article-102941__-g037.jpg" position="float" orientation="portrait" xlink:type="simple" id="oo_862043.jpg"><uri content-type="original_file" xlink:type="simple">https://binary.pensoft.net/fig/862043</uri></graphic></fig><p><bold><italic>Hind protoptera</italic></bold>: Absent.</p><p><bold><italic>Foreleg</italic></bold> (Fig. <xref ref-type="fig" rid="F38">38a–e</xref>). Ratio of foreleg segments 1.3:1.0:0.7:0.2. <bold><italic>Femur</italic>.</bold> Length ca. 3× maximum width. Dorsal margin with 7–9 curved, spine-like setae; length of setae 0.31× maximum width of femur. Apex rounded, with pair of spine-like setae. Medium, stout, lanceolate setae along ventral margin; femoral patch absent. <bold><italic>Tibia</italic>.</bold> Dorsal margin with row of spine-like, apically rounded setae; on apex one stout, apically rounded seta. Ventral margin with row of short, curved, spine-like setae; on apex two longer, spine-like, pectinate setae. Anterior surface with stout, lanceolate, slightly pectinate setae along ventral margin. Patellatibial suture present on basal half. <bold><italic>Tarsus</italic>.</bold> Dorsal margin bare. Ventral margin with row of curved, spine-like, pectinate setae. <bold><italic>Claw</italic></bold> with one row of ten or eleven denticles; distally pointed; subapical setae absent.</p><fig id="F38" position="float" orientation="portrait"><object-id xmlns:xlink="http://www.w3.org/1999/xlink" content-type="doi" xlink:type="simple">10.3897/zookeys.1166.102941.figure38</object-id><object-id xmlns:xlink="http://www.w3.org/1999/xlink" content-type="arpha" xlink:type="simple">88060056-A8A2-58C8-B7EA-0144F0E2A56D</object-id><label>Figure 38.</label><caption><p><italic><tp:taxon-name><tp:taxon-name-part taxon-name-part-type="genus" reg="Nigrobaetis">Nigrobaetis</tp:taxon-name-part><tp:taxon-name-part taxon-name-part-type="species" reg="kaliman">kaliman</tp:taxon-name-part></tp:taxon-name></italic> sp. nov., larva morphology <bold>a</bold> foreleg <bold>b</bold> setae on dorsal apex of fore tibia <bold>c</bold> setae of anterior surface of fore tibia <bold>d</bold> ventral apex of fore tibia and base of fore tarsus <bold>e</bold> fore claw <bold>f</bold> tergalius IV <bold>g</bold> section of margin of tergalius IV. Scale bars: 50 µm.</p></caption><graphic xmlns:xlink="http://www.w3.org/1999/xlink" xlink:href="zookeys-1166-175_article-102941__-g038.jpg" position="float" orientation="portrait" xlink:type="simple" id="oo_862044.jpg"><uri content-type="original_file" xlink:type="simple">https://binary.pensoft.net/fig/862044</uri></graphic></fig><p><bold><italic>Middle and hind legs</italic>.</bold> As foreleg.</p><p><bold><italic>Abdominal terga</italic></bold> (Fig. <xref ref-type="fig" rid="F39">39a</xref>). Surface with irregular rows of U-shaped scale bases. Posterior margin of terga: I–V (IV) smooth, without spines; (V) VI–IX with triangular, pointed spines.</p><fig id="F39" position="float" orientation="portrait"><object-id xmlns:xlink="http://www.w3.org/1999/xlink" content-type="doi" xlink:type="simple">10.3897/zookeys.1166.102941.figure39</object-id><object-id xmlns:xlink="http://www.w3.org/1999/xlink" content-type="arpha" xlink:type="simple">D2F73CD8-7783-5327-9840-FC82D5056593</object-id><label>Figure 39.</label><caption><p><italic><tp:taxon-name><tp:taxon-name-part taxon-name-part-type="genus" reg="Nigrobaetis">Nigrobaetis</tp:taxon-name-part><tp:taxon-name-part taxon-name-part-type="species" reg="kaliman">kaliman</tp:taxon-name-part></tp:taxon-name></italic> sp. nov., larva morphology <bold>a</bold> posterior margins of abdominal tergites VI–VII <bold>b</bold> paraproct. Scale bars: 20 µm.</p></caption><graphic xmlns:xlink="http://www.w3.org/1999/xlink" xlink:href="zookeys-1166-175_article-102941__-g039.jpg" position="float" orientation="portrait" xlink:type="simple" id="oo_862045.jpg"><uri content-type="original_file" xlink:type="simple">https://binary.pensoft.net/fig/862045</uri></graphic></fig><p><bold><italic>Abdominal sterna</italic>.</bold> Posterior margin of sterna smooth, without spines.</p><p><bold><italic>Tergalii</italic></bold> (Fig. <xref ref-type="fig" rid="F38">38f</xref>). Present on segments I–VII. Margin with small denticles intercalating fine simple setae. Tracheae restricted to main trunk and few branches, not reaching margins. Tergalius I as long as length of segment II; Tergalius IV as long as length of segments V and 1/3 VI combined; Tergalius VII as long as segments VIII and IX combined.</p><p><bold><italic>Paraproct</italic>.</bold> With six or seven stout, marginal spines. Surface scattered with U-shaped scale bases and micropores. Cercotractor with numerous small, marginal spines.</p><p><bold>Adult stages.</bold> Unknown.</p><p><bold>Eggs (Fig. <xref ref-type="fig" rid="F40">40a, b</xref>).</bold> Egg of Fig. <xref ref-type="fig" rid="F40">40a</xref> still in early stage of development, probably not showing the final shape (see Fig. <xref ref-type="fig" rid="F40">40b</xref>, pack of developing eggs extracted from same larva). Surface with numerous papillae-like structural elements (polygonal to rounded structure, centrally with a smaller, rounded, slightly elevated area surrounded by a round trench).</p><fig id="F40" position="float" orientation="portrait"><object-id xmlns:xlink="http://www.w3.org/1999/xlink" content-type="doi" xlink:type="simple">10.3897/zookeys.1166.102941.figure40</object-id><object-id xmlns:xlink="http://www.w3.org/1999/xlink" content-type="arpha" xlink:type="simple">882267F6-F6F5-5EEE-A465-FF836A7AD9D0</object-id><label>Figure 40.</label><caption><p><bold>a</bold><italic><tp:taxon-name><tp:taxon-name-part taxon-name-part-type="genus" reg="Nigrobaetis">Nigrobaetis</tp:taxon-name-part><tp:taxon-name-part taxon-name-part-type="species" reg="kaliman">kaliman</tp:taxon-name-part></tp:taxon-name></italic> sp. nov., egg <bold>b</bold><italic><tp:taxon-name><tp:taxon-name-part taxon-name-part-type="genus" reg="Nigrobaetis">Nigrobaetis</tp:taxon-name-part><tp:taxon-name-part taxon-name-part-type="species" reg="kaliman">kaliman</tp:taxon-name-part></tp:taxon-name></italic> sp. nov., pack of developing eggs (extracted from same larva than a) <bold>c</bold> distribution of <italic><tp:taxon-name><tp:taxon-name-part taxon-name-part-type="genus" reg="Nigrobaetis">Nigrobaetis</tp:taxon-name-part></tp:taxon-name></italic> species in Indonesia. Scale bars: 40 µm (<bold>a, b</bold>).</p></caption><graphic xmlns:xlink="http://www.w3.org/1999/xlink" xlink:href="zookeys-1166-175_article-102941__-g040.jpg" position="float" orientation="portrait" xlink:type="simple" id="oo_862046.jpg"><uri content-type="original_file" xlink:type="simple">https://binary.pensoft.net/fig/862046</uri></graphic></fig></tp:treatment-sec><tp:treatment-sec sec-type="etymology" id="SECID0EEVDI"><title>Etymology.</title><p>Referring to the province Kalimantan (Indonesia, Borneo), where the species was collected.</p></tp:treatment-sec><tp:treatment-sec sec-type="distribution" id="SECID0EJVDI"><title>Distribution</title><p><bold>(Fig. <xref ref-type="fig" rid="F40">40c</xref>).</bold> Indonesia, Borneo (East Kalimantan).</p></tp:treatment-sec><tp:treatment-sec sec-type="Biological aspects" id="SECID0EWVDI"><title>Biological aspects.</title><p>The specimens were collected on altitudes of ca. 130 m. The streams were 2–30 m wide, ca. 0.1 m deep, and flowing with ca. 0.6 m/s. The location was dominated by riffles and run, substrate was mainly gravel and cobble, water temperature ca. 26 °C.</p></tp:treatment-sec><tp:treatment-sec sec-type="type material" id="SECID0EXWDI"><title>Type-material.</title><p><bold><italic>Holotype</italic>.</bold> Indonesia • larva; East Kalimantan, Bas. Malinau, riv. Seturan, loc. Seturan, main river; <named-content xmlns:xlink="http://www.w3.org/1999/xlink" content-type="dwc:verbatimCoordinates" xlink:type="simple"><named-content content-type="geo-json" specific-use="{&#34;type&#34;:&#34;Point&#34;,&#34;coordinates&#34;:[116.513333,3.001389]}" id="NCID0EFXDI" xlink:type="simple">116°30'48"E, 03°00'05"N</named-content></named-content>, 28.iii.2001; leg. P. Derleth and B. Feldmeyer; on slide; GBIFCH00592661; <abbrev xmlns:xlink="http://www.w3.org/1999/xlink" content-type="institution" xlink:title="Muséum cantonal des Sciences Naturelles, Département de Zoologie, Lausanne" id="ABBRID0ETXDI" xlink:type="simple">MZL</abbrev>. <bold><italic>Paratypes</italic>.</bold> Indonesia • 3 larvae; same data as holotype; 2 on slides; GBIFCH00592655, GBIFCH00592662; <abbrev xmlns:xlink="http://www.w3.org/1999/xlink" content-type="institution" xlink:title="Muséum cantonal des Sciences Naturelles, Département de Zoologie, Lausanne" id="ABBRID0E3XDI" xlink:type="simple">MZL</abbrev> • 2 larvae; East Kalimantan, Bas. Malinau, Riv. Seturan, Loc. Seturan (1999-bloc 39–40), Trib. Temalat (Sungai Guang); <named-content xmlns:xlink="http://www.w3.org/1999/xlink" content-type="dwc:verbatimCoordinates" xlink:type="simple"><named-content content-type="geo-json" specific-use="{&#34;type&#34;:&#34;Point&#34;,&#34;coordinates&#34;:[116.540000,3.002778]}" id="NCID0EEYDI" xlink:type="simple">03°00'10"N, 116°32'24"E</named-content></named-content>; 27.iii.2001; leg. P. Derleth; in alcohol; GBIFCH00975671; <abbrev xmlns:xlink="http://www.w3.org/1999/xlink" content-type="institution" xlink:title="Muséum cantonal des Sciences Naturelles, Département de Zoologie, Lausanne" id="ABBRID0EJYDI" xlink:type="simple">MZL</abbrev> • 2 larvae; East Kalimantan, Bas. Malinau, Riv. Seturan, Loc. Seturan (2001-bloc 57), Trib. Tamalang (Sungai Guang); 18.vii.2001; leg. P. Derleth and F. Béboux; 1 on slide; GBIFCH00592614; 1 in alcohol; GBIFCH00975683; <abbrev xmlns:xlink="http://www.w3.org/1999/xlink" content-type="institution" xlink:title="Muséum cantonal des Sciences Naturelles, Département de Zoologie, Lausanne" id="ABBRID0EXYDI" xlink:type="simple">MZL</abbrev> • 5 larvae; East Kalimantan, Bas. Malinau, Riv. Seturan, Loc. Seturan (2001-bloc 57), Trib. Tamalang (Sungai Guang); 10.iv.2001; leg. P. Derleth; in alcohol; GBIFCH00975684, GBIFCH00975685; <abbrev xmlns:xlink="http://www.w3.org/1999/xlink" content-type="institution" xlink:title="Muséum cantonal des Sciences Naturelles, Département de Zoologie, Lausanne" id="ABBRID0E3YDI" xlink:type="simple">MZL</abbrev> • 2 larvae; East Kalimantan, Bas. Malinau, riv. Rian, loc. Langap South (1997-bloc 6), trib. Belakau; <named-content xmlns:xlink="http://www.w3.org/1999/xlink" content-type="dwc:verbatimCoordinates" xlink:type="simple"><named-content content-type="geo-json" specific-use="{&#34;type&#34;:&#34;Point&#34;,&#34;coordinates&#34;:[116.507222,3.067778]}" id="NCID0EEZDI" xlink:type="simple">116°30'26"E, 3°04'04"N</named-content></named-content>; 18.iv.2001; leg. P. Derleth and M. Sartori; in alcohol; GBIFCH00975672; <abbrev xmlns:xlink="http://www.w3.org/1999/xlink" content-type="institution" xlink:title="Muséum cantonal des Sciences Naturelles, Département de Zoologie, Lausanne" id="ABBRID0ESZDI" xlink:type="simple">MZL</abbrev> • 1 larva; East Kalimantan, Bas. Malinau, riv. Seturan, loc. Seturan (2000-bloc 43), trib. Temalat (Sungai Guang); <named-content xmlns:xlink="http://www.w3.org/1999/xlink" content-type="dwc:verbatimCoordinates" xlink:type="simple"><named-content content-type="geo-json" specific-use="{&#34;type&#34;:&#34;Point&#34;,&#34;coordinates&#34;:[116.558056,2.991389]}" id="NCID0E1ZDI" xlink:type="simple">116°33'29"E, 02°59'29"N</named-content></named-content>; 16.viii.2000; leg. P. Derleth and R. Schlaepfer; in alcohol; GBIFCH00975673; <abbrev xmlns:xlink="http://www.w3.org/1999/xlink" content-type="institution" xlink:title="Muséum cantonal des Sciences Naturelles, Département de Zoologie, Lausanne" id="ABBRID0EI1DI" xlink:type="simple">MZL</abbrev> • 3 larvae; East Kalimantan, Bas. Malinau, Riv. Rian, Loc. Langap Sud (1995), Trib. Ngayo; <named-content xmlns:xlink="http://www.w3.org/1999/xlink" content-type="dwc:verbatimCoordinates" xlink:type="simple"><named-content content-type="geo-json" specific-use="{&#34;type&#34;:&#34;Point&#34;,&#34;coordinates&#34;:[116.516111,3.082222]}" id="NCID0EQ1DI" xlink:type="simple">03°04'56"N, 116°30'58"E</named-content></named-content>; 17.iv.2001; leg. P. Derleth and M. Sartori; 2 on slides; GBIFCH00592656, GBIFCH00975691; 1 in alcohol; GBIFCH00975693; <abbrev xmlns:xlink="http://www.w3.org/1999/xlink" content-type="institution" xlink:title="Muséum cantonal des Sciences Naturelles, Département de Zoologie, Lausanne" id="ABBRID0E51DI" xlink:type="simple">MZL</abbrev>.</p></tp:treatment-sec></tp:taxon-treatment>
